# Supplementary material for: Aqueous pulsed electrochemistry promotes C−N bond formation via a one-pot cascade approach
Source: Nat Commun. 2023 Aug 22;14:5088. doi: 10.1038/s41467-023-40892-9 (PMC10444869; doi:10.1038/s41467-023-40892-9)
Supplement: Supplementary file 3 — Source Data [file 41467_2023_40892_MOESM3_ESM.xlsx]

## Sheet: Fig.3b
Fig.3b
Raman shift	initial	Raman shift	5min	Raman shift	10min	Raman shift	15min
802.955	1052.25	802.955	2265.86	802.955	1726.86	802.955	0.76127
801.727	1064.25	801.727	2214.6	801.727	1757.04	801.727	30.7796
800.496	1049.15	800.496	2212.15	800.496	1669.28	800.496	62.8321
799.266	1034.04	799.266	2124.32	799.266	1715.72	799.266	16.61
798.037	1021.65	798.037	2191	798.037	1747.92	798.037	73.0368
796.807	1014.69	796.807	2168.24	796.807	1648.02	796.807	-24.9839
795.576	1009.08	795.576	2167.83	795.576	1753.36	795.576	56.8401
794.346	1052.23	794.346	2100.39	794.346	1700.22	794.346	0.50541
793.113	1012.76	793.113	2122.34	793.113	1622.72	793.113	-2.99157
791.883	1004.45	791.883	2115.85	791.883	1691.46	791.883	39.1928
790.652	1004.26	790.652	2135.75	790.652	1703.32	790.652	12.3369
789.42	1036.55	789.42	2232.78	789.42	1723.3	789.42	49.4422
788.188	1010.65	788.188	2151.19	788.188	1645.86	788.188	8.40299
786.955	996.936	786.955	2128.47	786.955	1675.99	786.955	-4.2124
785.723	994.045	785.723	2124.01	785.723	1681.76	785.723	1.43735
784.49	1006.03	784.49	2083.05	784.49	1671.3	784.49	5.05853
783.258	1020.71	783.258	2141.46	783.258	1632.46	783.258	4.62478
782.025	1058.37	782.025	2118.76	782.025	1745.7	782.025	-5.94447
780.791	1043.3	780.791	2116.33	780.791	1682.53	780.791	61.5476
779.559	993.112	779.559	2089.59	779.559	1643.7	779.559	44.8956
778.324	983.47	778.324	2123.65	778.324	1681.9	778.324	48.5261
777.09	972.48	777.09	2147.56	777.09	1681.58	777.09	9.61119
775.857	981.75	775.857	2074.23	775.857	1642.78	775.857	25.3945
774.621	997.767	774.621	2142.7	774.621	1646.52	774.621	5.75256
773.387	1031.33	773.387	2109.9	773.387	1662.41	773.387	-37.1758
772.152	944.756	772.152	2085.21	772.152	1589.21	772.152	38.3461
770.918	962.121	770.918	2046.36	770.918	1568.67	770.918	-17.7246
769.682	1026.7	769.682	2084.43	769.682	1582.55	769.682	-67.6907
768.447	1007.62	768.447	2073.92	768.447	1590.34	768.447	-65.0395
767.211	1007.43	767.211	2055.32	767.211	1604.2	767.211	-3.71142
765.975	957.352	765.975	1988.19	765.975	1636.26	765.975	-63.7586
764.738	969.305	764.738	2008.04	764.738	1595.51	764.738	-5.48256
763.502	993.384	763.502	2056.18	763.502	1544.67	763.502	-17.9902
762.266	939.293	762.266	2019.41	762.266	1548.42	762.266	22.0666
761.027	975.495	761.027	2012.97	761.027	1612.8	761.027	-50.0479
759.791	920.079	759.791	2061.09	759.791	1588.25	759.791	1.11753
758.553	972.434	758.553	1992.01	758.553	1591.99	758.553	-40.6574
757.316	981.677	757.316	2068.39	757.316	1569.47	757.316	-22.8369
756.078	1012.46	756.078	2007.41	756.078	1557.06	756.078	-27.2259
754.84	975.922	754.84	2079.72	754.84	1605.22	754.84	0.69524
753.602	951.513	753.602	1964.26	753.602	1536.28	753.602	64.9459
752.363	976.9	752.363	1949.76	752.363	1548.1	752.363	9.08019
751.123	935.01	751.123	1933.25	751.123	1535.7	751.123	-47.7611
749.885	976.532	749.885	1967.19	749.885	1523.31	749.885	14.4512
748.645	988.451	748.645	1960.76	748.645	1605.73	748.645	20.1693
747.406	980.197	747.406	1974.51	747.406	1607.44	747.406	17.8099
746.166	993.455	746.166	1889.45	746.166	1584.96	746.166	-38.9816
744.926	983.859	744.926	1989.9	744.926	1493.93	744.926	-47.363
743.686	952.766	743.686	2072.17	743.686	1521.87	743.686	-53.7233
742.445	983.488	742.445	1987.13	742.445	1549.8	742.445	-28.8412
741.205	968.526	741.205	1994.81	741.205	1525.33	741.205	-20.0861
739.963	988.489	739.963	1946.09	739.963	1446.47	739.963	23.933
738.723	986.959	738.723	1959.82	738.723	1526.77	738.723	25.6296
737.48	1028.39	737.48	1913.13	737.48	1512.38	737.48	54.5241
736.24	954.371	736.24	2031.56	736.24	1473.84	736.24	-27.3391
734.998	978.348	734.998	1974.81	734.998	1505.77	734.998	-0.11712
733.756	990.239	733.756	2018.72	733.756	1485.36	733.756	16.3363
732.514	984.685	732.514	1949.92	732.514	1579.66	732.514	4.61275
731.27	957.673	731.27	1923.39	731.27	1488.82	731.27	6.98669
730.027	972.244	730.027	1910.96	730.027	1512.68	730.027	125.017
728.785	990.83	728.785	1999.09	728.785	1452.06	728.785	-11.4072
727.541	990.643	727.541	1934.37	727.541	1467.87	727.541	-13.0482
726.297	985.094	726.297	1925.96	726.297	1489.7	726.297	34.568
725.055	976.868	725.055	1963.79	725.055	1533.64	725.055	27.8893
723.811	1000.8	723.811	1959.39	723.811	1428.85	723.811	-55.1435
722.566	961.763	722.566	1906.78	722.566	1488.86	722.566	23.602
721.32	995.062	721.32	1906.42	721.32	1502.64	721.32	11.9277
720.076	948.009	720.076	1881.96	720.076	1520.43	720.076	36.4047
718.832	975.943	718.832	1877.59	718.832	1492.03	718.832	-22.4628
717.586	990.481	717.586	1977.62	717.586	1477.69	717.586	2.02251
716.342	978.249	716.342	1864.83	716.342	1487.45	716.342	2.40426
715.096	982.078	715.096	1910.64	715.096	1449.03	715.096	10.8232
713.85	987.243	713.85	1868.14	713.85	1438.73	713.85	-27.9143
712.604	1011.13	712.604	1847.72	712.604	1482.59	712.604	19.6316
711.357	966.81	711.357	1909.55	711.357	1430.16	711.357	-44.1624
710.109	961.278	710.109	1889.13	710.109	1469.99	710.109	26.4425
708.863	942.382	708.863	1818.6	708.863	1433.62	708.863	97.0142
707.617	991.652	707.617	1858.35	707.617	1437.36	707.617	-18.8749
706.369	958.059	706.369	1864.01	706.369	1467.15	706.369	-49.5274
705.121	959.213	705.121	1801.53	705.121	1438.82	705.121	8.00588
703.873	973.723	703.873	1863.3	703.873	1480.62	703.873	-20.6332
702.625	949.5	702.625	1842.91	702.625	1430.26	702.625	16.8447
701.377	982.699	701.377	1832.55	701.377	1440	701.377	0.23468
700.129	983.848	700.129	1890.27	700.129	1439.73	700.129	22.0101
698.881	974.318	698.881	1831.85	698.881	1433.45	698.881	4.80976
697.631	959.454	697.631	1905.56	697.631	1473.21	697.631	25.6537
696.383	984.621	696.383	1869.18	696.383	1440.91	696.383	-12.552
695.133	968.426	695.133	1870.82	695.133	1440.63	695.133	-4.71643
693.883	990.915	693.883	1840.46	693.883	1504.38	693.883	-24.8899
692.633	986.726	692.633	1902.11	692.633	1444.09	692.633	-6.05207
691.383	1018.53	691.383	1865.76	691.383	1461.81	691.383	-29.2148
690.133	989.016	690.133	1887.39	690.133	1441.54	690.133	-50.3684
688.881	994.158	688.881	1853.05	688.881	1401.28	688.881	-51.5177
687.631	930.014	687.631	1814.73	687.631	1458.98	687.631	-20.6933
686.379	933.833	686.379	1816.38	686.379	1438.72	686.379	-56.8145
685.129	982.935	685.129	1840.01	685.129	1476.4	685.129	-30.993
683.877	957.447	683.877	1817.68	683.877	1404.21	683.877	-63.1015
682.625	983.892	682.625	1787.38	682.625	1475.84	682.625	-63.2431
681.373	954.42	681.373	1818.99	681.373	1429.63	681.373	-2.48466
680.121	983.517	680.121	1814.65	680.121	1397.42	680.121	-27.5897
678.867	954.056	678.867	1750.43	678.867	1393.16	678.867	-115.55
677.615	991.124	677.615	1740.12	677.615	1396.89	677.615	-39.8469
676.361	1006.9	676.361	1735.8	676.361	1388.64	676.361	-11.0523
675.109	952.18	675.109	1817.25	675.109	1382.39	675.109	-44.1112
673.855	944.021	673.855	1755.08	673.855	1338.25	673.855	-19.3133
672.602	990.368	672.602	1758.73	672.602	1347.96	672.602	-45.3715
671.348	1012.77	671.348	1806.25	671.348	1391.57	671.348	-67.4313
670.094	958.098	670.094	1811.88	670.094	1371.37	670.094	-38.6533
668.84	961.9	668.84	1753.74	668.84	1383.06	668.84	-65.6861
667.584	1014.85	667.584	1825.14	667.584	1422.65	667.584	-68.792
666.33	972.158	666.33	1772.99	666.33	1378.55	666.33	-1.1805
665.074	981.267	665.074	1802.53	665.074	1376.3	665.074	-29.1922
663.818	1002.32	663.818	1740.45	663.818	1380.02	663.818	-60.1791
662.562	986.201	662.562	1787.9	662.562	1339.93	662.562	-71.243
661.307	978.05	661.307	1779.6	661.307	1339.68	661.307	-84.2926
660.051	1037.57	660.051	1727.51	660.051	1351.36	660.051	-74.4481
658.795	1006.86	658.795	1780.91	658.795	1299.37	658.795	-9.8859
657.539	960.247	657.539	1736.8	657.539	1368.75	657.539	-23.9311
656.281	1017.08	656.281	1758.35	656.281	1394.35	656.281	-54.8713
655.023	998.328	655.023	1754.03	655.023	1260.84	655.023	-73.8666
653.768	1043.21	653.768	1731.83	653.768	1336.15	653.768	-50.11
652.51	1048.31	652.51	1709.63	652.51	1421.38	652.51	-110.843
651.252	1067.98	651.252	1741.1	651.252	1339.61	651.252	-89.0687
649.994	1051.88	649.994	1776.54	649.994	1363.2	649.994	-47.4295
648.734	1054.33	648.734	1712.62	648.734	1368.9	648.734	-62.4234
647.477	1076.64	647.477	1738.11	647.477	1392.48	647.477	-47.6197
646.217	1079.08	646.217	1771.54	646.217	1326.67	646.217	-152.97
644.959	1109.32	644.959	1757.3	644.959	1366.13	644.959	-119.289
643.699	1094.55	643.699	1760.94	643.699	1282.49	643.699	-93.5551
642.439	1096.98	642.439	1780.45	642.439	1339.8	642.439	-50.9783
641.18	1102.07	641.18	1724.54	641.18	1337.56	641.18	-60.0578
639.92	1136.25	639.92	1797.62	639.92	1325.4	639.92	-29.4493
638.66	1096.35	638.66	1791.33	638.66	1307.29	638.66	-57.3713
637.4	1109.37	637.4	1691.82	637.4	1332.83	637.4	-46.605
636.139	1125.02	636.139	1733.13	636.139	1308.77	636.139	-115.152
634.877	1141.98	634.877	1724.87	634.877	1334.3	634.877	-67.6888
633.617	1143.09	633.617	1730.49	633.617	1330.08	633.617	-37.0988
632.355	1137.58	632.355	1704.39	632.355	1311.98	632.355	-64.9751
631.094	1108.3	631.094	1708.03	631.094	1341.45	631.094	-80.95
629.832	1131.86	629.832	1739.39	629.832	1323.37	629.832	-84.0396
628.568	1127.68	628.568	1756.89	628.568	1396.4	628.568	-11.8514
627.307	1136.71	627.307	1748.63	627.307	1376.33	627.307	-78.3199
626.045	1119.33	626.045	1714.63	626.045	1336.46	626.045	-45.7638
624.781	1104.6	624.781	1751.91	624.781	1336.21	624.781	-70.6173
623.518	1142.65	623.518	1711.99	623.518	1343.87	623.518	-27.1775
622.254	1109.45	622.254	1735.41	622.254	1309.97	622.254	-83.6824
620.99	1080.22	620.99	1731.12	620.99	1264.21	620.99	-94.6596
619.727	1107.7	619.727	1643.75	619.727	1352.98	619.727	-49.2568
618.463	1152.32	618.463	1679.03	618.463	1334.92	618.463	-58.2553
617.199	1099.37	617.199	1682.67	617.199	1350.48	617.199	1.95643
615.934	1024.03	615.934	1648.73	615.934	1358.13	615.934	-92.043
614.67	980.354	614.67	1668.18	614.67	1278.81	614.67	-45.6799
613.404	1009.15	613.404	1628.34	613.404	1318.08	613.404	-15.1334
612.139	1007.64	612.139	1620.12	612.139	1284.24	612.139	-33.0029
610.873	991.639	610.873	1633.64	610.873	1335.35	610.873	-6.41759
609.607	1021.73	609.607	1625.42	609.607	1341.02	609.607	-103.278
608.342	992.573	608.342	1654.73	608.342	1328.92	608.342	-30.2824
607.074	962.111	607.074	1634.67	607.074	1358.27	607.074	-69.8359
605.809	956.661	605.809	1638.3	605.809	1275.11	605.809	-78.786
604.541	968.318	604.541	1562.99	604.541	1351.83	604.541	-30.4918
603.275	923.407	603.275	1633.72	603.275	1203.59	603.275	-58.1865
602.008	936.381	602.008	1590.01	602.008	1272.4	602.008	-75.0106
600.74	946.719	600.74	1682.4	600.74	1305.68	600.74	-91.8263
599.473	926.817	599.473	1638.69	599.473	1291.63	599.473	-81.0261
598.203	927.952	598.203	1610.77	598.203	1309.12	598.203	-25.8598
596.936	936.972	596.936	1693.25	596.936	1320.7	596.936	-81.1076
595.668	951.244	595.668	1574.68	595.668	1273.14	595.668	-59.4707
594.398	906.397	594.398	1568.46	594.398	1259.1	594.398	-56.551
593.129	914.102	593.129	1619.38	593.129	1172.18	593.129	-114.702
591.859	923.117	591.859	1636.79	591.859	1217.25	591.859	-85.1787
590.59	873.05	590.59	1610.88	590.59	1283.97	590.59	-30.0639
589.32	867.631	589.32	1669.63	589.32	1238.44	589.32	-36.0048
588.051	906.834	588.051	1622.06	588.051	1244.11	588.051	10.2244
586.781	881.728	586.781	1560.74	586.781	1281.26	586.781	-36.0648
585.51	906.483	585.51	1513.21	585.51	1194.43	585.51	-53.7937
584.24	912.865	584.24	1585.71	584.24	1229.61	584.24	-59.7178
582.969	895.641	582.969	1569.67	582.969	1237.24	582.969	-84.3158
581.697	883.668	581.697	1573.3	581.697	1221.27	581.697	-121.685
580.426	866.456	580.426	1515.97	580.426	1232.83	580.426	-80.3891
579.154	896.432	579.154	1549.1	579.154	1165.75	579.154	-7.65296
577.883	845.156	577.883	1550.76	577.883	1206.8	577.883	-64.6648
576.609	859.403	576.609	1497.4	576.609	1159.41	576.609	-98.0633
575.338	865.785	575.338	1561.95	575.338	1229.91	575.338	-87.249
574.064	874.784	574.064	1504.68	574.064	1162.89	574.064	-0.8016
572.793	857.594	572.793	1510.28	572.793	1227.47	572.793	-42.0515
571.52	846.955	571.52	1578.71	571.52	1178.14	571.52	-68.5482
570.246	857.261	570.246	1580.37	570.246	1166.14	570.246	-36.1369
568.973	820.456	568.973	1613.43	568.973	1236.57	568.973	-0.79196
567.697	839.921	567.697	1546.4	567.697	1210.82	567.697	-32.1733
566.424	850.222	566.424	1555.91	566.424	1222.36	566.424	19.8383
565.148	873.597	565.148	1528.14	565.148	1216.24	565.148	3.1816
563.875	849.892	563.875	1510.19	563.875	1204.23	563.875	-25.243
562.6	890.253	562.6	1582.45	562.6	1205.96	562.6	-24.2325
561.324	880.931	561.324	1542.94	561.324	1237.09	561.324	-37.9247
560.049	866.385	560.049	1540.68	560.049	1170.21	560.049	4.25478
558.773	906.719	558.773	1520.78	558.773	1189.58	558.773	-32.9508
557.498	900.011	557.498	1506.77	557.498	1165.83	557.498	-10.3788
556.221	854.126	556.221	1455.54	556.221	1228.3	556.221	17.0923
554.945	812.176	554.945	1559.07	554.945	1216.31	554.945	-18.1297
553.668	875.988	553.668	1558.76	553.668	1216.07	553.668	56.3338
552.391	860.154	552.391	1493.85	552.391	1208	552.391	-2.36436
551.113	890.002	551.113	1470.07	551.113	1205.81	551.113	-17.9732
549.836	858.515	549.836	1530.45	549.836	1164.48	549.836	8.50371
548.559	883.133	548.559	1536.03	548.559	1199.47	548.559	-25.6862
547.281	847.747	547.281	1529.86	547.281	1222.71	547.281	2.74215
546.004	847.582	546.004	1490.44	546.004	1167.71	546.004	12.5796
544.725	847.417	544.725	1505.8	544.725	1222.24	544.725	-34.2881
543.445	890.266	543.445	1454.67	543.445	1208.31	543.445	-24.4352
542.168	832.752	542.168	1462.2	542.168	1135.75	542.168	10.8202
540.889	853.437	540.889	1459.96	540.889	1196.11	540.889	-20.3786
539.609	880.627	539.609	1512.44	539.609	1158.75	539.609	20.7368
538.328	846.592	538.328	1518	538.328	1193.69	538.328	32.5412
537.049	878.982	537.049	1416.14	537.049	1144.63	537.049	38.4353
535.77	898.339	535.77	1449.06	535.77	1163.94	535.77	14.9327
534.488	868.225	534.488	1446.83	534.488	1204.71	534.488	-26.1253
533.207	856.343	533.207	1458.26	533.207	1216.19	533.207	-51.5485
531.928	845.767	531.928	1442.36	531.928	1204.24	531.928	15.7418
530.646	879.426	530.646	1508.42	530.646	1194.25	530.646	36.1808
529.365	840.234	529.365	1484.72	529.365	1192.07	529.365	31.2503
528.082	864.778	528.082	1455.17	528.082	1135.26	528.082	-7.8059
526.801	876.31	526.801	1476.34	526.801	1121.39	526.801	3.72773
525.52	917.736	525.52	1499.45	525.52	1216.72	525.52	10.3244
524.236	898.062	524.236	1428.97	524.236	1214.53	524.236	-28.8865
522.953	886.192	522.953	1508.61	522.953	1177.26	522.953	-13.5058
521.672	824.959	521.672	1467.39	521.672	1175.08	521.672	-23.4695
520.389	858.569	520.389	1486.58	520.389	1219.66	520.389	-31.4731
519.104	877.881	519.104	1494.09	519.104	1174.62	519.104	23.8429
517.82	854.338	517.82	1507.43	517.82	1195.81	517.82	-21.168
516.537	855.469	516.537	1435.08	516.537	1226.73	516.537	-7.74391
515.252	861.791	515.252	1436.75	515.252	1230.39	515.252	-31.3068
513.969	857.729	513.969	1510.43	513.969	1210.68	513.969	-32.4813
512.684	841.993	512.684	1465.38	512.684	1204.61	512.684	48.0868
511.398	866.473	511.398	1437.85	511.398	1155.73	511.398	-47.4587
510.113	855.929	510.113	1464.81	510.113	1180.79	510.113	-24.3026
508.828	892.066	508.828	1474.24	508.828	1270.03	508.828	-6.01643
507.543	877.631	507.543	1456.45	507.543	1188.11	507.543	46.2932
506.256	842.465	506.256	1463.94	506.256	1259.81	506.256	-2.50525
504.971	837.116	504.971	1413.12	504.971	1222.63	504.971	42.0112
503.684	874.524	503.684	1504.18	503.684	1230.16	503.684	72.9141
502.396	838.083	502.396	1507.77	502.396	1284.33	502.396	-1.11578
501.111	850.87	501.111	1474.45	501.111	1299.62	501.111	13.2678
499.824	837.755	499.824	1557.68	499.824	1204.19	499.824	9.20204
498.535	853.125	498.535	1497.18	498.535	1229.2	498.535	-25.9238
497.248	871.078	497.248	1448.35	497.248	1263.9	497.248	33.121
495.961	869.613	495.961	1494.65	495.961	1285.01	495.961	42.646
494.672	864.267	494.672	1492.41	494.672	1325.51	494.672	30.8271
493.383	840.813	493.383	1455.25	493.383	1311.67	493.383	97.598
492.096	889.794	492.096	1480.19	492.096	1260.97	492.096	24.6609
490.807	884.447	490.807	1466.32	490.807	1307.27	490.807	47.7692
489.518	902.372	489.518	1479.61	489.518	1291.5	489.518	72.8091
488.227	907.365	488.227	1452.17	488.227	1238.9	488.227	5.75316
486.938	864.541	486.938	1488.72	486.938	1258.04	486.938	26.9176
485.648	885.043	485.648	1476.8	485.648	1242.29	485.648	47.106
484.357	880.994	484.357	1484.26	484.357	1265.3	484.357	34.3538
483.066	839.492	483.066	1538.21	483.066	1272.8	483.066	-0.67045
481.775	878.065	481.775	1537.9	481.775	1251.24	481.775	110.557
480.484	855.945	480.484	1487.25	480.484	1312.96	480.484	73.5975
479.193	876.428	479.193	1523.75	479.193	1281.73	479.193	40.5264
477.902	871.094	477.902	1486.67	477.902	1275.67	477.902	81.029
476.611	838.666	476.611	1441.86	476.611	1263.8	476.611	92.4863
475.318	882.361	475.318	1453.19	475.318	1230.66	475.318	2.35931
474.027	817.699	474.027	1371.65	474.027	1209.14	474.027	51.5555
472.734	843.328	472.734	1437.14	472.734	1297.87	472.734	61.0883
471.441	847.029	471.441	1450.39	471.441	1287.95	471.441	74.4867
470.148	859.752	470.148	1376.63	470.148	1274.16	470.148	79.1803
468.855	844.118	468.855	1451.75	468.855	1264.24	468.855	88.7064
467.562	820.759	467.562	1441.8	467.562	1236.94	467.562	78.9029
466.268	843.785	466.268	1466.64	466.268	1300.46	466.268	108.724
464.975	829.451	464.975	1470.21	464.975	1242.24	464.975	59.3187
463.68	831.862	463.68	1437.09	463.68	1222.68	463.68	40.8456
462.385	843.285	462.385	1467.7	462.385	1218.58	462.385	54.2457
461.09	812.226	461.09	1450.04	461.09	1264.68	461.09	-15.3824
459.795	828.796	459.795	1413.07	459.795	1210.38	459.795	66.5568
458.5	820.912	458.5	1447.53	458.5	1277.69	458.5	73.1933
457.205	842.619	457.205	1397.07	457.205	1219.55	457.205	31.5869
455.908	819.301	455.908	1443.1	455.908	1238.6	455.908	107.691
454.613	850.001	454.613	1373.38	454.613	1257.64	454.613	46.8084
453.316	816.406	453.316	1415.53	453.316	1249.68	453.316	13.9213
452.02	817.529	452.02	1446.1	452.02	1247.5	452.02	44.677
450.723	827.649	450.723	1401.48	450.723	1212.56	450.723	69.6389
449.426	835.195	449.426	1443.6	449.426	1218.1	449.426	61.8268
448.129	820.898	448.129	1389.36	448.129	1262.18	448.129	14.516
446.83	824.589	446.83	1470	446.83	1236.88	446.83	20.2136
445.533	834.699	445.533	1350.29	445.533	1200.04	445.533	61.5394
444.234	834.533	444.234	1413.57	444.234	1213.28	444.234	31.6003
442.936	842.07	442.936	1424.84	442.936	1253.48	442.936	1.67436
441.637	848.32	441.637	1418.79	441.637	1262.85	441.637	103.63
440.338	827.621	440.338	1391.56	440.338	1260.68	440.338	52.5332
439.039	832.589	439.039	1368.19	439.039	1216.17	439.039	40.9064
437.74	868.337	437.74	1364.07	437.74	1210.16	437.74	17.7421
436.439	852.776	436.439	1415.74	436.439	1186.83	436.439	37.8749
435.141	844.914	435.141	1446.23	435.141	1290.45	435.141	36.8398
433.84	797.318	433.84	1432.48	433.84	1222.9	433.84	73.3077
432.539	843.297	432.539	1382.21	432.539	1255.33	432.539	83.875
431.238	823.91	431.238	1393.47	431.238	1203.19	431.238	20.4816
429.938	858.336	429.938	1358.6	429.938	1243.31	429.938	82.9828
428.637	868.412	428.637	1415.97	428.637	1183.5	428.637	82.0589
427.336	864.397	427.336	1342.7	427.336	1219.76	427.336	95.5436
426.033	853.983	426.033	1375.08	426.033	1290.58	426.033	86.9451
424.732	894.776	424.732	1303.76	424.732	1165.51	424.732	98.5063
423.43	838.285	423.43	1316.94	423.43	1215.19	423.43	110.071
422.127	902.097	422.127	1410.73	422.127	1205.36	422.127	114.915
420.824	853.304	420.824	1414.28	420.824	1233.9	420.824	83.2979
419.521	900.459	419.521	1390.98	419.521	1181.85	419.521	115.968
418.217	879.819	418.217	1336.99	418.217	1172.03	418.217	104.514
416.914	919.279	416.914	1350.15	416.914	1248.51	416.914	98.8131
415.609	873.077	415.609	1382.48	415.609	1227.17	415.609	95.9987
414.307	899.742	414.307	1336.19	414.307	1230.75	414.307	65.3831
413.002	890.618	413.002	1410.68	413.002	1157.68	413.002	98.9965
411.697	908.326	411.697	1373.99	411.697	1201.52	411.697	100.021
410.393	897.926	410.393	1367.96	410.393	1191.7	410.393	164.272
409.088	883.7	409.088	1363.86	409.088	1199.12	409.088	98.2423
407.781	836.283	407.781	1338.69	407.781	1214.21	407.781	130.878
406.477	876.965	406.477	1348	406.477	1194.82	406.477	143.39
405.17	881.895	405.17	1322.84	405.17	1185.01	405.17	108.045
403.865	824.299	403.865	1362.77	403.865	1196.25	403.865	108.118
402.559	820.307	402.559	1329.97	402.559	1157.74	402.559	77.5824
401.252	822.694	401.252	1304.83	401.252	1168.99	401.252	75.7584
399.943	845.484	399.943	1363.87	399.943	1164.93	399.943	134.198
398.637	842.765	398.637	1386.55	398.637	1166.61	398.637	31.0055
397.33	873.19	397.33	1309.78	397.33	1105.19	397.33	48.3175
396.021	815.664	396.021	1347.76	396.021	1150.85	396.021	85.7037
394.713	826.969	394.713	1368.51	394.713	1142.98	394.713	87.7169
393.406	820.433	393.406	1284.16	393.406	1123.64	393.406	64.8819
392.098	774.416	392.098	1324.02	392.098	1161.62	392.098	82.1861
390.789	758.979	390.789	1352.41	390.789	1180.49	390.789	103.305
389.479	802.116	389.479	1262.38	389.479	1103.86	389.479	85.2729
388.17	772.678	388.17	1262.12	388.17	1159.02	388.17	71.0619
386.861	752.16	386.861	1305.78	386.861	1126.33	386.861	50.1764
385.551	772.368	385.551	1240.62	385.551	1164.28	385.551	70.3433
384.24	730.231	384.24	1261.37	384.24	1097.26	384.24	34.21
382.93	744.076	382.93	1278.28	382.93	1091.31	382.93	72.4999
381.619	763.002	381.619	1243.69	381.619	1089.19	381.619	77.3951
380.309	761.577	380.309	1222.47	380.309	1129.02	380.309	80.3826
378.998	723.29	378.998	1208.87	378.998	1119.26	378.998	25.2148
377.686	730.77	377.686	1281.07	377.686	1105.69	377.686	53.0037
376.375	744.601	376.375	1235.07	376.375	1105.46	376.375	-14.522
375.062	717.773	375.062	1238.63	375.062	1147.17	375.062	25.6532
373.75	702.387	373.75	1186.94	373.75	1122.17	373.75	66.7666
372.438	678.118	372.438	1203.85	372.438	1093.37	372.438	45.9581
371.125	721.149	371.125	1188.37	371.125	1074.11	371.125	66.1052
369.812	703.233	369.812	1197.65	369.812	1096.74	369.812	11.0613
368.498	728.474	368.498	1229.78	368.498	1104.13	368.498	27.4512
367.186	694.068	367.186	1229.53	367.186	1128.65	367.186	40.0231
365.871	721.838	365.871	1198.83	365.871	1082.76	365.871	15.4912
364.557	698.862	364.557	1190.98	364.557	1061.61	364.557	12.8499
363.244	686.04	363.244	1257.32	363.244	1076.61	363.244	71.0731
361.928	671.956	361.928	1238.05	361.928	1070.69	361.928	67.4807
360.613	700.975	360.613	1209.28	360.613	1074.28	360.613	48.6734
359.299	693.23	359.299	1199.53	359.299	1066.46	359.299	67.8954
357.984	698.158	357.984	1172.68	357.984	1052.94	357.984	-3.16802
356.668	698.018	356.668	1204.75	356.668	1107.83	356.668	109.178
355.352	691.544	355.352	1217.8	355.352	1050.61	355.352	94.1898
354.035	700.269	354.035	1173.87	354.035	1065.6	354.035	62.1145
352.719	658.348	352.719	1230.6	352.719	1072.98	352.719	60.4391
351.402	703.784	351.402	1192.38	351.402	1046.18	351.402	45.4748
350.086	703.641	350.086	1214.92	350.086	1023.19	350.086	73.2302
348.768	669.337	348.768	1182.41	348.768	1034.37	348.768	107.626
347.451	700.827	347.451	1148.02	347.451	1077.81	347.451	23.4052
346.133	689.303	346.133	1193.32	346.133	1060.51	346.133	54.0057
344.814	686.634	344.814	1227.22	344.814	1035.64	344.814	35.279
343.496	691.552	343.496	1219.38	343.496	1080.95	343.496	69.6605
342.178	676.245	342.178	1196.38	342.178	1037.12	342.178	50.9413
340.859	664.734	340.859	1131.69	340.859	1008.47	340.859	54.979
339.541	659.545	339.541	1144.73	339.541	1044.28	339.541	67.5451
338.221	680.887	338.221	1165.34	338.221	1083.86	338.221	54.5337
336.902	680.749	336.902	1220.04	336.902	1041.96	336.902	102.146
335.582	691.976	335.582	1197.07	335.582	996.294	335.582	106.183
334.262	671.636	334.262	1208.19	334.262	1005.56	334.262	17.428
332.941	692.958	332.941	1177.65	332.941	1043.22	332.941	40.4169
331.621	710.485	331.621	1205.81	331.621	1078.98	331.621	34.0575
330.299	697.724	330.299	1228.27	330.299	1065.51	330.299	53.2586
328.979	693.798	328.979	1161.8	328.979	1048.27	328.979	79.0692
327.656	686.09	327.656	1123.72	327.656	1015.89	327.656	109.607
326.334	670.819	326.334	1191.59	326.334	958.944	326.334	75.8266
325.014	704.722	325.014	1164.87	325.014	1009.81	325.014	76.0931
323.691	717.183	323.691	1187.32	323.691	985.024	323.691	45.1722
322.367	688.053	322.367	1175.74	322.367	971.592	322.367	58.693
321.045	680.354	321.045	1145.26	321.045	1048.88	321.045	95.8266
319.723	676.437	319.723	1158.26	319.723	1029.77	319.723	92.3231
318.398	719.119	318.398	1146.69	318.398	1003.11	318.398	45.3795
317.074	715.195	317.074	1144.56	317.074	999.133	317.074	98.5589
315.75	725.121	315.75	1133	315.75	964.939	315.75	123.393
314.428	713.646	314.428	1100.68	314.428	949.64	314.428	56.6468
313.102	737.41	313.102	1126.88	313.102	975.872	313.102	86.2083
311.777	720.904	311.777	1139.86	311.777	994.545	311.777	82.7271
310.453	708.178	310.453	1167.93	310.453	933.965	310.453	29.01
309.127	701.746	309.127	1118.64	309.127	977.162	309.127	38.6943
307.803	714.177	307.803	1131.62	307.803	954.331	307.803	102.124
306.477	710.26	306.477	1112.53	306.477	948.479	306.477	56.1644
305.15	711.372	305.15	1123.62	305.15	999.188	305.15	56.4134
303.824	693.634	303.824	1168.62	303.824	1006.52	303.824	60.4331
302.496	706.056	302.496	1172.15	302.496	985.589	302.496	24.8812
301.17	723.497	301.17	1164.38	301.17	987.272	301.17	61.8791
299.844	740.931	299.844	1124.58	299.844	990.838	299.844	32.9325
298.516	704.368	298.516	1131.89	298.516	1015.12	298.516	35.0772
297.188	726.82	297.188	1156.13	297.188	986.667	297.188	50.4026
295.859	726.671	295.859	1099.42	295.859	982.7	295.859	46.897
294.531	706.446	294.531	1119.9	294.531	984.382	294.531	18.9251
293.203	674.938	293.203	1166.71	293.203	976.653	293.203	76.638
291.875	686.089	291.875	1089.34	291.875	951.995	291.875	29.0348
290.545	711.029	290.545	1121.09	290.545	940.514	290.545	88.6745
289.217	715.898	289.217	1055.04	289.217	944.083	289.217	18.5225
287.887	689.428	287.887	1075.51	287.887	945.77	287.887	-1.76929
286.557	726.884	286.557	1163.64	286.557	960.615	286.557	64.4223
285.227	700.423	285.227	1107.02	285.227	949.141	285.227	73.2633
283.896	696.521	283.896	1112.43	283.896	963.98	283.896	30.4262
282.564	715.165	282.564	1100.93	282.564	952.51	282.564	39.2763
281.234	707.505	281.234	1104.46	281.234	912.87	281.234	61.2679
279.902	704.856	279.902	1113.62	279.902	922.072	279.902	26.9169
278.572	679.677	278.572	1100.25	278.572	927.515	278.572	33.8834
277.24	724.59	277.24	1090.64	277.24	923.571	277.24	4.2469
275.908	721.939	275.908	1051	275.908	1002.21	275.908	37.4959
274.576	729.296	274.576	1125.84	274.576	925.068	274.576	24.7602
273.242	712.888	273.242	1106.85	273.242	936.134	273.242	82.3853
271.91	723.995	271.91	1144.14	271.91	881.548	271.91	26.5078
270.576	743.849	270.576	1140.15	270.576	909.496	270.576	10.0384
269.242	712.448	269.242	1061.17	269.242	961.805	269.242	20.7621
267.91	743.543	267.91	1104.07	267.91	933.49	267.91	29.6039
266.576	745.888	266.576	1118.83	266.576	890.193	266.576	55.3137
265.24	730.745	265.24	1084.88	265.24	901.252	265.24	19.1853
263.906	731.844	263.906	1073.41	263.906	831.754	263.906	28.0285
262.572	705.472	262.572	1106.9	262.572	906.5	262.572	66.836
261.236	752.764	261.236	1065.48	261.236	966.235	261.236	12.0049
259.902	761.346	259.902	1076.49	259.902	915.487	259.902	77.0117
258.566	777.411	258.566	1113.71	258.566	896.581	258.566	4.42091
257.23	767.27	257.23	1098.51	257.23	948.794	257.23	51.63
255.895	799.542	255.895	1105.76	255.895	875.63	255.895	28.6578
254.557	779.424	254.557	1081.22	254.557	933.438	254.557	25.3413
253.221	780.51	253.221	1097.83	253.221	938.856	253.221	61.2982
251.883	809.019	251.883	1090.12	251.883	940.532	251.883	4.68752
250.547	810.099	250.547	1039.42	250.547	949.685	250.547	4.18113
249.209	853.543	249.209	1102.75	249.209	932.667	249.209	-34.6363
247.871	845.892	247.871	1076.36	247.871	900.706	247.871	15.3259
246.533	880.591	246.533	1135.93	246.533	898.652	246.533	-8.52958
245.193	880.409	245.193	1062.84	245.193	926.484	245.193	39.5444
243.855	917.578	243.855	1141.06	243.855	924.425	243.855	-53.403
242.518	964.688	242.518	1109.08	242.518	909.297	242.518	-31.4817
241.178	973.2	241.178	1133.12	241.178	965.111	241.178	45.5044
239.838	966.777	239.838	1172.08	239.838	929.45	239.838	-13.7852
238.498	977.773	238.498	1104.66	238.498	890.072	238.498	26.7807
237.158	1007.42	237.158	1121.22	237.158	914.14	237.158	34.6828
235.818	1056.95	235.818	1176.94	235.818	908.355	235.818	0.61521
234.477	1035.6	234.477	1113.3	234.477	923.085	234.477	4.79547
233.137	1045.32	233.137	1105.61	233.137	962.046	233.137	50.9207
231.795	1174.35	231.795	1129.61	231.795	918.973	231.795	-15.7431
230.453	1167.89	230.453	1108.88	230.453	948.601	230.453	-6.9001
229.111	1234.73	229.111	1177.59	229.111	922.318	229.111	-2.71813
227.77	1290.36	227.77	1194.11	227.77	942.618	227.77	59.2124
226.428	1439.09	226.428	1236.7	226.428	970.36	226.428	59.6557
225.086	1705.69	225.086	1277.41	225.086	929.191	225.086	-3.21191
223.742	1856.75	223.742	1280.86	223.742	988.573	223.742	-39.9844
222.398	2083.45	222.398	1355.05	222.398	988.367	222.398	34.0085
221.057	2153.73	221.057	1364.07	221.057	986.301	221.057	35.3907
219.713	2137.16	219.713	1395.42	219.713	1032.61	219.713	16.3112
218.367	2057.35	218.367	1382.11	218.367	1006.35	218.367	0.96477
217.023	1994.93	217.023	1355.78	217.023	972.666	217.023	28.3966
215.68	1899.06	215.68	1331.33	215.68	1011.51	215.68	-1.82328
214.334	1753.66	214.334	1288.29	214.334	970.401	214.334	-15.2946
212.99	1697.54	212.99	1260.14	212.99	955.329	212.99	52.0866
211.645	1609.23	211.645	1235.72	211.645	975.571	211.645	18.1709
210.299	1529.62	210.299	1307.92	210.299	975.367	210.299	31.6452
208.953	1515.68	208.953	1214.77	208.953	1003.02	208.953	-5.96508
207.605	1469.56	207.605	1236.81	207.605	991.673	207.605	9.37143
206.26	1479.15	206.26	1258.83	206.26	978.469	206.26	31.1971
204.912	1473.89	204.912	1212.16	204.912	920.719	204.912	66.0123
203.566	1536.69	203.566	1262.01	203.566	929.806	203.566	19.1504
202.219	1568.53	202.219	1239.48	202.219	972.288	202.219	-28.6148
200.871	1547.17	200.871	1207.69	200.871	962.809	200.871	33.0932
199.523	1483.79	199.523	1213	199.523	953.334	199.523	-6.3069
198.176	1485.95	198.176	1279.5	198.176	945.717	198.176	34.0474
196.826	1472.04	196.826	1238.44	196.826	984.452	196.826	0.23136
195.479	1414.89	195.479	1149.21	195.479	971.27	195.479	0.71741
194.129	1460.31	194.129	1249.04	194.129	963.654	194.129	-19.1768
192.779	1463.71	192.779	1224.7	192.779	957.893	192.779	7.25811
191.43	1499.21	191.43	1202.21	191.43	928.054	191.43	-39.4872
190.08	1395.18	190.08	1235.29	190.08	951.935	190.08	-38.9855
188.73	1401.06	188.73	1201.7	188.73	988.767	188.73	-7.93133
187.379	1395.83	187.379	1208.86	187.379	960.791	187.379	-9.28195
186.029	1363.46	186.029	1188.24	186.029	966.142	186.029	5.09716
184.678	1390.31	184.678	1193.54	184.678	952.985	184.678	-9.20695
183.326	1303.68	183.326	1222.89	183.326	925.034	183.326	44.0232
181.975	1346.57	181.975	1152.35	181.975	961.833	181.975	-29.4709
180.623	1269.84	180.623	1178	180.623	952.384	180.623	-53.927
179.271	1344.77	179.271	1168.5	179.271	937.392	179.271	-35.8472
177.918	1295.19	177.918	1153.47	177.918	951.982	177.918	9.95731
176.564	1260.42	176.564	1131.05	176.564	909.275	176.564	-8.01648
175.213	1246.6	175.213	1119.72	175.213	912.779	175.213	6.34945
173.859	1246.34	173.859	1208.16	173.859	929.212	173.859	15.1723
172.506	1220.22	172.506	1196.82	172.506	967.802	172.506	-8.32944
171.152	1212.57	171.152	1137.48	171.152	930.666	171.152	-19.8175
169.797	1235.7	169.797	1216.63	169.797	963.701	169.797	-18.3728
168.443	1253.9	168.443	1168.38	168.443	897.049	168.443	-18.7775
167.088	1229.03	167.088	1173.67	167.088	924.54	167.088	8.5038
165.732	1271.82	165.732	1212.16	165.732	948.33	165.732	-32.4906
164.379	1326.89	164.379	1210.06	164.379	933.372	164.379	-16.2878
163.021	1314.31	163.021	1209.81	163.021	944.24	163.021	-48.9547
161.666	1300.51	161.666	1196.64	161.666	951.416	161.666	-29.9836
160.311	1401.01	160.311	1207.45	160.311	984.396	160.311	-16.5499
158.953	1376.14	158.953	1218.25	158.953	947.326	158.953	-13.2539
157.598	1361.11	157.598	1278.8	157.598	956.339	157.598	-1.67024
156.24	1321.52	156.24	1243.53	156.24	983.77	156.24	20.9669
154.883	1397.37	154.883	1304.05	154.883	966.985	154.883	-10.7399
153.525	1437.59	153.525	1252.21	153.525	929.95	153.525	10.9707
152.168	1465.51	152.168	1233.53	152.168	1007.08	152.168	4.13615
150.809	1515.51	150.809	1227.75	150.809	997.661	150.809	36.8844

## Sheet: Fig.3c
Fig3c
2θ	initial		5min		10min		15min
10	321	10	296	10	322	10	311
10.01	320	10.01	282	10.01	317	10.01	310
10.02	294	10.02	297	10.02	307	10.02	302
10.03	282	10.03	298	10.03	300	10.03	274
10.04	287	10.04	313	10.04	294	10.04	289
10.05	280	10.05	320	10.05	301	10.05	279
10.06	314	10.06	301	10.06	311	10.06	303
10.07	308	10.07	293	10.07	302	10.07	325
10.08	315	10.08	304	10.08	282	10.08	328
10.09	308	10.09	314	10.09	261	10.09	322
10.1	295	10.1	316	10.1	272	10.1	308
10.11	295	10.11	312	10.11	277	10.11	297
10.12	301	10.12	321	10.12	304	10.12	290
10.13	316	10.13	309	10.13	323	10.13	299
10.14	311	10.14	313	10.14	316	10.14	291
10.15	283	10.15	290	10.15	290	10.15	284
10.16	268	10.16	272	10.16	278	10.16	329
10.17	277	10.17	298	10.17	292	10.17	282
10.18	282	10.18	297	10.18	297	10.18	288
10.19	288	10.19	311	10.19	296	10.19	303
10.2	268	10.2	305	10.2	304	10.2	324
10.21	291	10.21	300	10.21	282	10.21	316
10.22	275	10.22	303	10.22	294	10.22	320
10.23	278	10.23	306	10.23	291	10.23	279
10.24	301	10.24	308	10.24	292	10.24	267
10.25	308	10.25	311	10.25	277	10.25	268
10.26	287	10.26	306	10.26	279	10.26	288
10.27	295	10.27	288	10.27	289	10.27	274
10.28	294	10.28	305	10.28	301	10.28	276
10.29	282	10.29	289	10.29	294	10.29	304
10.3	292	10.3	287	10.3	300	10.3	311
10.31	275	10.31	288	10.31	273	10.31	296
10.32	274	10.32	297	10.32	288	10.32	296
10.33	301	10.33	317	10.33	300	10.33	306
10.34	289	10.34	310	10.34	285	10.34	302
10.35	270	10.35	301	10.35	292	10.35	308
10.36	265	10.36	307	10.36	290	10.36	293
10.37	307	10.37	268	10.37	309	10.37	268
10.38	306	10.38	280	10.38	305	10.38	283
10.39	302	10.39	253	10.39	298	10.39	299
10.4	274	10.4	279	10.4	291	10.4	270
10.41	304	10.41	291	10.41	288	10.41	267
10.42	285	10.42	292	10.42	290	10.42	269
10.43	282	10.43	304	10.43	279	10.43	306
10.44	288	10.44	318	10.44	296	10.44	274
10.45	288	10.45	284	10.45	275	10.45	283
10.46	283	10.46	284	10.46	273	10.46	301
10.47	284	10.47	294	10.47	299	10.47	281
10.48	293	10.48	287	10.48	280	10.48	289
10.49	281	10.49	263	10.49	280	10.49	274
10.5	288	10.5	274	10.5	289	10.5	289
10.51	297	10.51	296	10.51	305	10.51	305
10.52	304	10.52	275	10.52	298	10.52	278
10.53	275	10.53	270	10.53	284	10.53	281
10.54	268	10.54	277	10.54	280	10.54	288
10.55	278	10.55	280	10.55	266	10.55	283
10.56	278	10.56	288	10.56	279	10.56	294
10.57	288	10.57	278	10.57	281	10.57	278
10.58	288	10.58	275	10.58	256	10.58	275
10.59	274	10.59	288	10.59	260	10.59	281
10.6	259	10.6	314	10.6	277	10.6	305
10.61	262	10.61	257	10.61	291	10.61	271
10.62	273	10.62	255	10.62	283	10.62	274
10.63	290	10.63	283	10.63	298	10.63	262
10.64	300	10.64	284	10.64	284	10.64	283
10.65	281	10.65	269	10.65	289	10.65	277
10.66	286	10.66	283	10.66	284	10.66	268
10.67	282	10.67	238	10.67	262	10.67	288
10.68	286	10.68	262	10.68	291	10.68	295
10.69	271	10.69	272	10.69	301	10.69	274
10.7	283	10.7	276	10.7	286	10.7	287
10.71	271	10.71	289	10.71	292	10.71	290
10.72	284	10.72	258	10.72	284	10.72	287
10.73	312	10.73	280	10.73	260	10.73	282
10.74	275	10.74	287	10.74	263	10.74	279
10.75	266	10.75	269	10.75	295	10.75	266
10.76	270	10.76	264	10.76	292	10.76	260
10.77	286	10.77	279	10.77	280	10.77	263
10.78	274	10.78	296	10.78	290	10.78	292
10.79	263	10.79	275	10.79	297	10.79	301
10.8	290	10.8	271	10.8	303	10.8	310
10.81	295	10.81	263	10.81	285	10.81	294
10.82	265	10.82	288	10.82	274	10.82	267
10.83	258	10.83	292	10.83	279	10.83	265
10.84	257	10.84	305	10.84	276	10.84	282
10.85	262	10.85	319	10.85	266	10.85	262
10.86	279	10.86	293	10.86	264	10.86	273
10.87	290	10.87	300	10.87	254	10.87	275
10.88	260	10.88	264	10.88	286	10.88	287
10.89	254	10.89	271	10.89	287	10.89	299
10.9	266	10.9	269	10.9	264	10.9	279
10.91	272	10.91	278	10.91	277	10.91	272
10.92	259	10.92	274	10.92	278	10.92	267
10.93	268	10.93	266	10.93	281	10.93	247
10.94	276	10.94	261	10.94	267	10.94	266
10.95	267	10.95	273	10.95	257	10.95	300
10.96	301	10.96	260	10.96	267	10.96	273
10.97	290	10.97	282	10.97	277	10.97	260
10.98	275	10.98	288	10.98	277	10.98	290
10.99	246	10.99	269	10.99	249	10.99	292
11	234	11	245	11	261	11	260
11.01	260	11.01	263	11.01	280	11.01	261
11.02	281	11.02	263	11.02	271	11.02	256
11.03	261	11.03	262	11.03	289	11.03	286
11.04	277	11.04	261	11.04	274	11.04	287
11.05	273	11.05	290	11.05	273	11.05	290
11.06	261	11.06	276	11.06	271	11.06	295
11.07	270	11.07	258	11.07	263	11.07	280
11.08	254	11.08	241	11.08	263	11.08	297
11.09	279	11.09	237	11.09	260	11.09	273
11.1	277	11.1	263	11.1	264	11.1	258
11.11	277	11.11	266	11.11	277	11.11	269
11.12	258	11.12	261	11.12	285	11.12	260
11.13	267	11.13	262	11.13	285	11.13	260
11.14	245	11.14	241	11.14	277	11.14	253
11.15	264	11.15	265	11.15	271	11.15	261
11.16	283	11.16	282	11.16	259	11.16	290
11.17	261	11.17	288	11.17	275	11.17	276
11.18	253	11.18	278	11.18	272	11.18	277
11.19	267	11.19	270	11.19	249	11.19	278
11.2	272	11.2	275	11.2	260	11.2	287
11.21	279	11.21	290	11.21	253	11.21	264
11.22	276	11.22	275	11.22	273	11.22	247
11.23	255	11.23	248	11.23	264	11.23	263
11.24	250	11.24	265	11.24	259	11.24	255
11.25	274	11.25	282	11.25	264	11.25	251
11.26	254	11.26	283	11.26	273	11.26	263
11.27	233	11.27	257	11.27	274	11.27	255
11.28	241	11.28	238	11.28	252	11.28	255
11.29	254	11.29	263	11.29	290	11.29	259
11.3	254	11.3	284	11.3	255	11.3	263
11.31	257	11.31	273	11.31	247	11.31	250
11.32	262	11.32	275	11.32	266	11.32	274
11.33	258	11.33	259	11.33	260	11.33	270
11.34	250	11.34	281	11.34	244	11.34	272
11.35	253	11.35	294	11.35	246	11.35	279
11.36	264	11.36	281	11.36	254	11.36	280
11.37	277	11.37	275	11.37	254	11.37	288
11.38	258	11.38	259	11.38	260	11.38	277
11.39	268	11.39	255	11.39	256	11.39	280
11.4	254	11.4	257	11.4	249	11.4	261
11.41	247	11.41	250	11.41	273	11.41	278
11.42	239	11.42	250	11.42	279	11.42	282
11.43	268	11.43	252	11.43	279	11.43	270
11.44	250	11.44	259	11.44	263	11.44	283
11.45	264	11.45	272	11.45	260	11.45	272
11.46	254	11.46	265	11.46	251	11.46	267
11.47	265	11.47	226	11.47	272	11.47	276
11.48	279	11.48	226	11.48	222	11.48	241
11.49	260	11.49	235	11.49	247	11.49	251
11.5	239	11.5	274	11.5	247	11.5	244
11.51	263	11.51	248	11.51	247	11.51	251
11.52	274	11.52	222	11.52	244	11.52	251
11.53	265	11.53	259	11.53	247	11.53	248
11.54	263	11.54	263	11.54	266	11.54	258
11.55	253	11.55	260	11.55	254	11.55	265
11.56	256	11.56	260	11.56	267	11.56	279
11.57	260	11.57	233	11.57	280	11.57	273
11.58	266	11.58	238	11.58	267	11.58	257
11.59	248	11.59	245	11.59	243	11.59	258
11.6	268	11.6	233	11.6	245	11.6	242
11.61	261	11.61	246	11.61	243	11.61	262
11.62	248	11.62	267	11.62	249	11.62	252
11.63	238	11.63	242	11.63	259	11.63	262
11.64	243	11.64	231	11.64	273	11.64	266
11.65	268	11.65	251	11.65	264	11.65	265
11.66	258	11.66	250	11.66	243	11.66	269
11.67	246	11.67	236	11.67	272	11.67	260
11.68	257	11.68	238	11.68	266	11.68	288
11.69	255	11.69	259	11.69	257	11.69	278
11.7	278	11.7	262	11.7	238	11.7	247
11.71	262	11.71	242	11.71	241	11.71	266
11.72	254	11.72	239	11.72	260	11.72	251
11.73	256	11.73	249	11.73	240	11.73	250
11.74	247	11.74	242	11.74	237	11.74	258
11.75	262	11.75	252	11.75	242	11.75	240
11.76	245	11.76	274	11.76	268	11.76	242
11.77	228	11.77	281	11.77	275	11.77	245
11.78	249	11.78	275	11.78	276	11.78	246
11.79	246	11.79	269	11.79	274	11.79	244
11.8	249	11.8	258	11.8	263	11.8	257
11.81	255	11.81	257	11.81	254	11.81	287
11.82	244	11.82	268	11.82	260	11.82	267
11.83	245	11.83	259	11.83	254	11.83	242
11.84	236	11.84	255	11.84	225	11.84	254
11.85	254	11.85	249	11.85	223	11.85	263
11.86	248	11.86	259	11.86	227	11.86	232
11.87	273	11.87	248	11.87	264	11.87	254
11.88	250	11.88	245	11.88	263	11.88	247
11.89	239	11.89	255	11.89	240	11.89	236
11.9	291	11.9	253	11.9	241	11.9	232
11.91	254	11.91	260	11.91	254	11.91	248
11.92	232	11.92	250	11.92	254	11.92	258
11.93	250	11.93	259	11.93	240	11.93	266
11.94	248	11.94	251	11.94	246	11.94	259
11.95	248	11.95	247	11.95	246	11.95	234
11.96	232	11.96	235	11.96	284	11.96	249
11.97	268	11.97	258	11.97	264	11.97	257
11.98	267	11.98	249	11.98	249	11.98	252
11.99	256	11.99	232	11.99	259	11.99	245
12	251	12	227	12	242	12	239
12.01	252	12.01	238	12.01	246	12.01	246
12.02	258	12.02	238	12.02	241	12.02	230
12.03	248	12.03	244	12.03	238	12.03	247
12.04	220	12.04	263	12.04	242	12.04	255
12.05	221	12.05	238	12.05	233	12.05	246
12.06	247	12.06	230	12.06	235	12.06	240
12.07	234	12.07	247	12.07	244	12.07	223
12.08	252	12.08	245	12.08	245	12.08	233
12.09	256	12.09	263	12.09	273	12.09	251
12.1	273	12.1	245	12.1	217	12.1	240
12.11	257	12.11	236	12.11	227	12.11	229
12.12	241	12.12	224	12.12	229	12.12	256
12.13	237	12.13	256	12.13	262	12.13	260
12.14	265	12.14	281	12.14	261	12.14	258
12.15	269	12.15	267	12.15	256	12.15	256
12.16	237	12.16	245	12.16	231	12.16	259
12.17	209	12.17	257	12.17	238	12.17	262
12.18	230	12.18	281	12.18	233	12.18	262
12.19	226	12.19	250	12.19	227	12.19	252
12.2	216	12.2	232	12.2	230	12.2	259
12.21	202	12.21	244	12.21	253	12.21	257
12.22	225	12.22	237	12.22	253	12.22	241
12.23	230	12.23	252	12.23	246	12.23	238
12.24	229	12.24	233	12.24	244	12.24	245
12.25	233	12.25	249	12.25	241	12.25	256
12.26	232	12.26	272	12.26	238	12.26	236
12.27	279	12.27	223	12.27	236	12.27	247
12.28	260	12.28	230	12.28	246	12.28	242
12.29	241	12.29	250	12.29	242	12.29	242
12.3	244	12.3	244	12.3	241	12.3	246
12.31	254	12.31	255	12.31	237	12.31	236
12.32	246	12.32	250	12.32	229	12.32	246
12.33	232	12.33	263	12.33	243	12.33	258
12.34	239	12.34	253	12.34	246	12.34	247
12.35	252	12.35	234	12.35	234	12.35	244
12.36	239	12.36	222	12.36	235	12.36	247
12.37	227	12.37	259	12.37	243	12.37	238
12.38	230	12.38	235	12.38	257	12.38	221
12.39	235	12.39	229	12.39	246	12.39	244
12.4	231	12.4	242	12.4	236	12.4	246
12.41	228	12.41	248	12.41	253	12.41	246
12.42	239	12.42	256	12.42	243	12.42	238
12.43	241	12.43	256	12.43	248	12.43	247
12.44	237	12.44	247	12.44	237	12.44	264
12.45	272	12.45	245	12.45	236	12.45	246
12.46	278	12.46	260	12.46	250	12.46	251
12.47	257	12.47	248	12.47	232	12.47	252
12.48	229	12.48	235	12.48	240	12.48	247
12.49	246	12.49	217	12.49	229	12.49	251
12.5	232	12.5	211	12.5	218	12.5	251
12.51	240	12.51	240	12.51	230	12.51	245
12.52	244	12.52	241	12.52	236	12.52	229
12.53	246	12.53	223	12.53	226	12.53	214
12.54	231	12.54	241	12.54	255	12.54	224
12.55	258	12.55	230	12.55	247	12.55	216
12.56	263	12.56	221	12.56	242	12.56	225
12.57	242	12.57	223	12.57	235	12.57	245
12.58	229	12.58	233	12.58	219	12.58	234
12.59	211	12.59	247	12.59	230	12.59	229
12.6	230	12.6	256	12.6	232	12.6	216
12.61	216	12.61	242	12.61	243	12.61	234
12.62	231	12.62	253	12.62	237	12.62	217
12.63	244	12.63	214	12.63	223	12.63	233
12.64	230	12.64	227	12.64	225	12.64	232
12.65	250	12.65	225	12.65	236	12.65	237
12.66	254	12.66	206	12.66	233	12.66	250
12.67	273	12.67	216	12.67	225	12.67	255
12.68	263	12.68	229	12.68	221	12.68	239
12.69	237	12.69	242	12.69	250	12.69	235
12.7	222	12.7	246	12.7	276	12.7	232
12.71	233	12.71	218	12.71	237	12.71	250
12.72	211	12.72	262	12.72	219	12.72	254
12.73	208	12.73	248	12.73	217	12.73	263
12.74	219	12.74	246	12.74	237	12.74	253
12.75	224	12.75	235	12.75	256	12.75	253
12.76	227	12.76	224	12.76	254	12.76	263
12.77	211	12.77	242	12.77	256	12.77	223
12.78	234	12.78	249	12.78	250	12.78	224
12.79	245	12.79	242	12.79	229	12.79	246
12.8	250	12.8	233	12.8	226	12.8	247
12.81	239	12.81	205	12.81	203	12.81	256
12.82	229	12.82	221	12.82	257	12.82	248
12.83	233	12.83	249	12.83	243	12.83	223
12.84	242	12.84	236	12.84	242	12.84	242
12.85	253	12.85	209	12.85	236	12.85	248
12.86	241	12.86	210	12.86	242	12.86	229
12.87	251	12.87	250	12.87	234	12.87	247
12.88	247	12.88	238	12.88	227	12.88	246
12.89	199	12.89	222	12.89	233	12.89	248
12.9	224	12.9	228	12.9	228	12.9	279
12.91	234	12.91	216	12.91	233	12.91	238
12.92	248	12.92	240	12.92	231	12.92	218
12.93	257	12.93	239	12.93	227	12.93	239
12.94	225	12.94	230	12.94	224	12.94	228
12.95	239	12.95	222	12.95	213	12.95	217
12.96	246	12.96	225	12.96	214	12.96	254
12.97	243	12.97	223	12.97	209	12.97	267
12.98	210	12.98	231	12.98	234	12.98	248
12.99	217	12.99	254	12.99	227	12.99	218
13	239	13	238	13	241	13	228
13.01	232	13.01	234	13.01	251	13.01	220
13.02	207	13.02	242	13.02	236	13.02	213
13.03	218	13.03	232	13.03	253	13.03	216
13.04	214	13.04	229	13.04	235	13.04	226
13.05	224	13.05	226	13.05	231	13.05	224
13.06	247	13.06	232	13.06	226	13.06	218
13.07	244	13.07	237	13.07	238	13.07	226
13.08	231	13.08	248	13.08	242	13.08	230
13.09	220	13.09	241	13.09	254	13.09	235
13.1	232	13.1	232	13.1	256	13.1	215
13.11	227	13.11	232	13.11	234	13.11	215
13.12	241	13.12	221	13.12	221	13.12	219
13.13	237	13.13	247	13.13	220	13.13	235
13.14	228	13.14	235	13.14	236	13.14	215
13.15	228	13.15	226	13.15	213	13.15	221
13.16	232	13.16	241	13.16	217	13.16	229
13.17	229	13.17	250	13.17	223	13.17	230
13.18	237	13.18	230	13.18	245	13.18	241
13.19	214	13.19	232	13.19	254	13.19	252
13.2	216	13.2	215	13.2	232	13.2	244
13.21	222	13.21	206	13.21	225	13.21	217
13.22	220	13.22	211	13.22	248	13.22	204
13.23	241	13.23	221	13.23	246	13.23	224
13.24	267	13.24	200	13.24	232	13.24	236
13.25	223	13.25	230	13.25	226	13.25	237
13.26	222	13.26	242	13.26	218	13.26	238
13.27	226	13.27	222	13.27	227	13.27	228
13.28	207	13.28	213	13.28	248	13.28	209
13.29	221	13.29	221	13.29	241	13.29	245
13.3	256	13.3	243	13.3	234	13.3	248
13.31	248	13.31	238	13.31	240	13.31	244
13.32	236	13.32	226	13.32	224	13.32	257
13.33	231	13.33	235	13.33	223	13.33	238
13.34	239	13.34	233	13.34	197	13.34	233
13.35	229	13.35	225	13.35	204	13.35	235
13.36	233	13.36	209	13.36	215	13.36	209
13.37	210	13.37	213	13.37	233	13.37	232
13.38	225	13.38	223	13.38	213	13.38	224
13.39	231	13.39	229	13.39	232	13.39	247
13.4	220	13.4	222	13.4	232	13.4	227
13.41	223	13.41	226	13.41	214	13.41	237
13.42	226	13.42	223	13.42	222	13.42	251
13.43	234	13.43	212	13.43	213	13.43	253
13.44	200	13.44	207	13.44	231	13.44	261
13.45	226	13.45	245	13.45	249	13.45	248
13.46	225	13.46	227	13.46	228	13.46	226
13.47	222	13.47	219	13.47	237	13.47	197
13.48	226	13.48	213	13.48	236	13.48	218
13.49	229	13.49	208	13.49	244	13.49	235
13.5	237	13.5	210	13.5	255	13.5	226
13.51	259	13.51	219	13.51	245	13.51	221
13.52	233	13.52	226	13.52	240	13.52	230
13.53	200	13.53	233	13.53	226	13.53	238
13.54	205	13.54	226	13.54	220	13.54	226
13.55	251	13.55	225	13.55	229	13.55	227
13.56	273	13.56	232	13.56	238	13.56	230
13.57	243	13.57	248	13.57	254	13.57	218
13.58	230	13.58	257	13.58	240	13.58	219
13.59	235	13.59	251	13.59	235	13.59	240
13.6	212	13.6	255	13.6	206	13.6	255
13.61	232	13.61	240	13.61	223	13.61	240
13.62	232	13.62	246	13.62	229	13.62	210
13.63	235	13.63	247	13.63	238	13.63	228
13.64	224	13.64	230	13.64	220	13.64	215
13.65	242	13.65	218	13.65	233	13.65	215
13.66	237	13.66	222	13.66	224	13.66	225
13.67	221	13.67	239	13.67	248	13.67	206
13.68	231	13.68	224	13.68	241	13.68	211
13.69	232	13.69	228	13.69	238	13.69	210
13.7	236	13.7	229	13.7	230	13.7	237
13.71	247	13.71	244	13.71	218	13.71	240
13.72	245	13.72	248	13.72	226	13.72	230
13.73	214	13.73	230	13.73	236	13.73	227
13.74	236	13.74	229	13.74	234	13.74	224
13.75	232	13.75	217	13.75	233	13.75	231
13.76	222	13.76	231	13.76	208	13.76	250
13.77	224	13.77	229	13.77	224	13.77	265
13.78	203	13.78	229	13.78	223	13.78	249
13.79	222	13.79	224	13.79	204	13.79	211
13.8	248	13.8	225	13.8	193	13.8	204
13.81	242	13.81	226	13.81	219	13.81	221
13.82	243	13.82	216	13.82	200	13.82	239
13.83	222	13.83	216	13.83	206	13.83	215
13.84	251	13.84	218	13.84	223	13.84	234
13.85	232	13.85	201	13.85	216	13.85	236
13.86	231	13.86	211	13.86	241	13.86	234
13.87	249	13.87	222	13.87	222	13.87	211
13.88	235	13.88	229	13.88	214	13.88	229
13.89	212	13.89	218	13.89	207	13.89	227
13.9	210	13.9	219	13.9	221	13.9	233
13.91	211	13.91	208	13.91	210	13.91	224
13.92	231	13.92	211	13.92	221	13.92	227
13.93	220	13.93	217	13.93	206	13.93	239
13.94	209	13.94	218	13.94	213	13.94	247
13.95	224	13.95	223	13.95	217	13.95	226
13.96	237	13.96	229	13.96	227	13.96	226
13.97	231	13.97	207	13.97	231	13.97	216
13.98	233	13.98	227	13.98	217	13.98	211
13.99	236	13.99	207	13.99	206	13.99	237
14	229	14	212	14	209	14	228
14.01	207	14.01	250	14.01	223	14.01	243
14.02	239	14.02	230	14.02	237	14.02	230
14.03	228	14.03	237	14.03	216	14.03	225
14.04	210	14.04	232	14.04	233	14.04	244
14.05	221	14.05	225	14.05	239	14.05	239
14.06	227	14.06	236	14.06	203	14.06	219
14.07	234	14.07	229	14.07	213	14.07	219
14.08	222	14.08	217	14.08	212	14.08	228
14.09	214	14.09	220	14.09	222	14.09	215
14.1	234	14.1	215	14.1	212	14.1	230
14.11	233	14.11	222	14.11	218	14.11	241
14.12	240	14.12	208	14.12	229	14.12	239
14.13	211	14.13	196	14.13	226	14.13	232
14.14	215	14.14	222	14.14	225	14.14	226
14.15	214	14.15	229	14.15	222	14.15	230
14.16	219	14.16	225	14.16	214	14.16	229
14.17	221	14.17	222	14.17	233	14.17	215
14.18	232	14.18	222	14.18	228	14.18	204
14.19	224	14.19	232	14.19	224	14.19	212
14.2	215	14.2	224	14.2	228	14.2	208
14.21	224	14.21	232	14.21	223	14.21	223
14.22	226	14.22	235	14.22	246	14.22	224
14.23	217	14.23	236	14.23	223	14.23	225
14.24	221	14.24	251	14.24	232	14.24	253
14.25	213	14.25	238	14.25	260	14.25	232
14.26	219	14.26	235	14.26	237	14.26	246
14.27	224	14.27	249	14.27	224	14.27	239
14.28	215	14.28	218	14.28	228	14.28	231
14.29	228	14.29	218	14.29	223	14.29	219
14.3	231	14.3	237	14.3	213	14.3	228
14.31	232	14.31	233	14.31	237	14.31	226
14.32	213	14.32	229	14.32	241	14.32	209
14.33	215	14.33	221	14.33	216	14.33	220
14.34	209	14.34	239	14.34	220	14.34	221
14.35	217	14.35	243	14.35	230	14.35	219
14.36	212	14.36	241	14.36	225	14.36	225
14.37	209	14.37	226	14.37	234	14.37	219
14.38	221	14.38	206	14.38	234	14.38	224
14.39	221	14.39	207	14.39	235	14.39	233
14.4	230	14.4	224	14.4	218	14.4	218
14.41	222	14.41	220	14.41	211	14.41	209
14.42	243	14.42	200	14.42	207	14.42	204
14.43	226	14.43	194	14.43	195	14.43	238
14.44	240	14.44	213	14.44	220	14.44	243
14.45	202	14.45	225	14.45	226	14.45	205
14.46	209	14.46	227	14.46	231	14.46	205
14.47	222	14.47	223	14.47	215	14.47	196
14.48	233	14.48	229	14.48	217	14.48	226
14.49	230	14.49	232	14.49	228	14.49	235
14.5	217	14.5	215	14.5	232	14.5	219
14.51	221	14.51	194	14.51	217	14.51	232
14.52	244	14.52	215	14.52	231	14.52	226
14.53	225	14.53	219	14.53	233	14.53	232
14.54	222	14.54	222	14.54	218	14.54	229
14.55	241	14.55	225	14.55	222	14.55	241
14.56	235	14.56	229	14.56	226	14.56	231
14.57	219	14.57	237	14.57	231	14.57	231
14.58	240	14.58	222	14.58	236	14.58	242
14.59	211	14.59	235	14.59	233	14.59	226
14.6	212	14.6	231	14.6	243	14.6	214
14.61	221	14.61	233	14.61	237	14.61	231
14.62	226	14.62	237	14.62	232	14.62	203
14.63	227	14.63	237	14.63	217	14.63	226
14.64	216	14.64	232	14.64	214	14.64	213
14.65	238	14.65	218	14.65	242	14.65	216
14.66	214	14.66	229	14.66	235	14.66	229
14.67	215	14.67	230	14.67	235	14.67	221
14.68	224	14.68	217	14.68	226	14.68	221
14.69	224	14.69	225	14.69	233	14.69	250
14.7	239	14.7	230	14.7	223	14.7	238
14.71	252	14.71	236	14.71	222	14.71	204
14.72	239	14.72	249	14.72	219	14.72	231
14.73	222	14.73	235	14.73	238	14.73	224
14.74	227	14.74	232	14.74	214	14.74	221
14.75	223	14.75	220	14.75	216	14.75	220
14.76	222	14.76	216	14.76	219	14.76	221
14.77	238	14.77	233	14.77	222	14.77	210
14.78	215	14.78	241	14.78	223	14.78	225
14.79	222	14.79	218	14.79	227	14.79	230
14.8	235	14.8	204	14.8	215	14.8	196
14.81	224	14.81	224	14.81	231	14.81	207
14.82	205	14.82	223	14.82	248	14.82	225
14.83	217	14.83	216	14.83	238	14.83	219
14.84	218	14.84	225	14.84	239	14.84	200
14.85	224	14.85	243	14.85	221	14.85	211
14.86	259	14.86	230	14.86	221	14.86	224
14.87	243	14.87	211	14.87	232	14.87	210
14.88	231	14.88	213	14.88	228	14.88	230
14.89	240	14.89	233	14.89	203	14.89	227
14.9	247	14.9	205	14.9	235	14.9	216
14.91	249	14.91	222	14.91	229	14.91	230
14.92	222	14.92	227	14.92	227	14.92	239
14.93	237	14.93	225	14.93	227	14.93	227
14.94	216	14.94	216	14.94	212	14.94	211
14.95	211	14.95	223	14.95	220	14.95	213
14.96	220	14.96	244	14.96	209	14.96	231
14.97	221	14.97	233	14.97	207	14.97	225
14.98	213	14.98	228	14.98	217	14.98	217
14.99	233	14.99	216	14.99	222	14.99	231
15	211	15	213	15	207	15	216
15.01	217	15.01	217	15.01	217	15.01	228
15.02	218	15.02	202	15.02	212	15.02	233
15.03	229	15.03	202	15.03	216	15.03	206
15.04	213	15.04	225	15.04	215	15.04	216
15.05	229	15.05	230	15.05	218	15.05	234
15.06	204	15.06	227	15.06	237	15.06	218
15.07	212	15.07	240	15.07	221	15.07	210
15.08	223	15.08	231	15.08	226	15.08	198
15.09	241	15.09	230	15.09	212	15.09	212
15.1	252	15.1	238	15.1	213	15.1	197
15.11	240	15.11	210	15.11	219	15.11	226
15.12	224	15.12	215	15.12	223	15.12	240
15.13	222	15.13	229	15.13	238	15.13	210
15.14	249	15.14	215	15.14	238	15.14	222
15.15	235	15.15	222	15.15	231	15.15	217
15.16	219	15.16	223	15.16	252	15.16	212
15.17	225	15.17	225	15.17	236	15.17	231
15.18	244	15.18	212	15.18	221	15.18	226
15.19	247	15.19	211	15.19	226	15.19	244
15.2	241	15.2	226	15.2	237	15.2	247
15.21	232	15.21	228	15.21	235	15.21	250
15.22	240	15.22	218	15.22	240	15.22	235
15.23	250	15.23	245	15.23	231	15.23	229
15.24	222	15.24	228	15.24	218	15.24	250
15.25	221	15.25	228	15.25	201	15.25	214
15.26	218	15.26	216	15.26	234	15.26	214
15.27	239	15.27	248	15.27	237	15.27	214
15.28	243	15.28	248	15.28	224	15.28	222
15.29	228	15.29	240	15.29	224	15.29	229
15.3	220	15.3	228	15.3	215	15.3	222
15.31	225	15.31	245	15.31	226	15.31	236
15.32	217	15.32	207	15.32	229	15.32	219
15.33	217	15.33	224	15.33	235	15.33	218
15.34	207	15.34	230	15.34	216	15.34	232
15.35	213	15.35	222	15.35	214	15.35	231
15.36	209	15.36	224	15.36	216	15.36	224
15.37	220	15.37	232	15.37	209	15.37	207
15.38	221	15.38	243	15.38	205	15.38	193
15.39	230	15.39	253	15.39	242	15.39	209
15.4	242	15.4	236	15.4	256	15.4	229
15.41	238	15.41	232	15.41	223	15.41	243
15.42	222	15.42	213	15.42	239	15.42	252
15.43	231	15.43	227	15.43	219	15.43	255
15.44	224	15.44	208	15.44	231	15.44	236
15.45	223	15.45	214	15.45	229	15.45	240
15.46	219	15.46	229	15.46	239	15.46	253
15.47	216	15.47	225	15.47	233	15.47	245
15.48	249	15.48	216	15.48	227	15.48	230
15.49	255	15.49	215	15.49	248	15.49	216
15.5	218	15.5	222	15.5	232	15.5	230
15.51	231	15.51	229	15.51	216	15.51	219
15.52	218	15.52	241	15.52	216	15.52	226
15.53	218	15.53	236	15.53	227	15.53	226
15.54	228	15.54	262	15.54	234	15.54	213
15.55	231	15.55	237	15.55	257	15.55	212
15.56	219	15.56	231	15.56	219	15.56	233
15.57	234	15.57	220	15.57	237	15.57	225
15.58	230	15.58	220	15.58	254	15.58	222
15.59	224	15.59	223	15.59	255	15.59	224
15.6	230	15.6	234	15.6	228	15.6	247
15.61	219	15.61	240	15.61	229	15.61	258
15.62	227	15.62	233	15.62	244	15.62	233
15.63	243	15.63	237	15.63	241	15.63	224
15.64	230	15.64	253	15.64	224	15.64	225
15.65	222	15.65	248	15.65	212	15.65	214
15.66	218	15.66	216	15.66	219	15.66	232
15.67	246	15.67	218	15.67	226	15.67	221
15.68	248	15.68	194	15.68	240	15.68	228
15.69	230	15.69	220	15.69	241	15.69	249
15.7	247	15.7	214	15.7	208	15.7	267
15.71	277	15.71	200	15.71	215	15.71	226
15.72	222	15.72	222	15.72	230	15.72	219
15.73	222	15.73	248	15.73	228	15.73	227
15.74	250	15.74	243	15.74	212	15.74	212
15.75	245	15.75	231	15.75	223	15.75	221
15.76	231	15.76	218	15.76	215	15.76	255
15.77	243	15.77	213	15.77	222	15.77	256
15.78	237	15.78	222	15.78	213	15.78	251
15.79	232	15.79	238	15.79	237	15.79	224
15.8	213	15.8	244	15.8	237	15.8	236
15.81	212	15.81	224	15.81	229	15.81	259
15.82	219	15.82	216	15.82	225	15.82	255
15.83	236	15.83	223	15.83	225	15.83	251
15.84	264	15.84	232	15.84	244	15.84	244
15.85	248	15.85	225	15.85	221	15.85	244
15.86	234	15.86	238	15.86	207	15.86	243
15.87	234	15.87	229	15.87	214	15.87	227
15.88	231	15.88	225	15.88	248	15.88	227
15.89	222	15.89	238	15.89	254	15.89	226
15.9	203	15.9	218	15.9	252	15.9	231
15.91	250	15.91	242	15.91	215	15.91	228
15.92	240	15.92	248	15.92	212	15.92	210
15.93	230	15.93	228	15.93	242	15.93	236
15.94	218	15.94	216	15.94	216	15.94	243
15.95	236	15.95	228	15.95	219	15.95	247
15.96	220	15.96	241	15.96	225	15.96	243
15.97	237	15.97	248	15.97	242	15.97	259
15.98	214	15.98	244	15.98	220	15.98	252
15.99	234	15.99	254	15.99	229	15.99	237
16	235	16	240	16	224	16	240
16.01	248	16.01	232	16.01	248	16.01	230
16.02	233	16.02	221	16.02	240	16.02	213
16.03	208	16.03	228	16.03	216	16.03	206
16.04	222	16.04	214	16.04	203	16.04	219
16.05	248	16.05	228	16.05	213	16.05	229
16.06	250	16.06	244	16.06	228	16.06	234
16.07	236	16.07	234	16.07	223	16.07	244
16.08	222	16.08	242	16.08	229	16.08	256
16.09	219	16.09	238	16.09	246	16.09	241
16.1	258	16.1	235	16.1	258	16.1	244
16.11	262	16.11	226	16.11	249	16.11	248
16.12	243	16.12	263	16.12	232	16.12	245
16.13	257	16.13	237	16.13	257	16.13	246
16.14	247	16.14	239	16.14	232	16.14	248
16.15	231	16.15	222	16.15	219	16.15	235
16.16	229	16.16	219	16.16	227	16.16	231
16.17	242	16.17	214	16.17	207	16.17	246
16.18	260	16.18	229	16.18	212	16.18	225
16.19	232	16.19	246	16.19	237	16.19	239
16.2	204	16.2	221	16.2	225	16.2	228
16.21	219	16.21	224	16.21	237	16.21	255
16.22	221	16.22	238	16.22	231	16.22	234
16.23	251	16.23	251	16.23	230	16.23	230
16.24	228	16.24	236	16.24	238	16.24	259
16.25	204	16.25	262	16.25	231	16.25	255
16.26	214	16.26	264	16.26	234	16.26	249
16.27	240	16.27	249	16.27	229	16.27	268
16.28	230	16.28	245	16.28	226	16.28	265
16.29	233	16.29	254	16.29	225	16.29	244
16.3	252	16.3	231	16.3	222	16.3	224
16.31	242	16.31	241	16.31	228	16.31	220
16.32	242	16.32	242	16.32	251	16.32	239
16.33	248	16.33	258	16.33	246	16.33	229
16.34	235	16.34	234	16.34	237	16.34	226
16.35	226	16.35	214	16.35	228	16.35	233
16.36	226	16.36	233	16.36	232	16.36	241
16.37	251	16.37	236	16.37	237	16.37	255
16.38	233	16.38	234	16.38	238	16.38	251
16.39	276	16.39	240	16.39	243	16.39	239
16.4	262	16.4	261	16.4	245	16.4	237
16.41	245	16.41	241	16.41	226	16.41	219
16.42	226	16.42	223	16.42	242	16.42	229
16.43	225	16.43	246	16.43	236	16.43	226
16.44	237	16.44	251	16.44	230	16.44	235
16.45	238	16.45	267	16.45	226	16.45	234
16.46	245	16.46	273	16.46	225	16.46	223
16.47	262	16.47	241	16.47	238	16.47	233
16.48	258	16.48	218	16.48	261	16.48	226
16.49	243	16.49	231	16.49	236	16.49	244
16.5	242	16.5	241	16.5	229	16.5	250
16.51	231	16.51	233	16.51	244	16.51	254
16.52	229	16.52	233	16.52	277	16.52	229
16.53	265	16.53	265	16.53	247	16.53	202
16.54	265	16.54	259	16.54	217	16.54	251
16.55	239	16.55	234	16.55	232	16.55	266
16.56	235	16.56	250	16.56	250	16.56	273
16.57	226	16.57	233	16.57	223	16.57	259
16.58	251	16.58	242	16.58	246	16.58	217
16.59	269	16.59	234	16.59	242	16.59	232
16.6	257	16.6	249	16.6	238	16.6	229
16.61	245	16.61	256	16.61	249	16.61	235
16.62	222	16.62	262	16.62	237	16.62	232
16.63	236	16.63	244	16.63	241	16.63	240
16.64	234	16.64	234	16.64	245	16.64	239
16.65	228	16.65	231	16.65	256	16.65	235
16.66	240	16.66	242	16.66	237	16.66	253
16.67	252	16.67	254	16.67	231	16.67	232
16.68	258	16.68	259	16.68	255	16.68	226
16.69	235	16.69	265	16.69	243	16.69	253
16.7	240	16.7	232	16.7	244	16.7	245
16.71	270	16.71	226	16.71	269	16.71	258
16.72	245	16.72	238	16.72	228	16.72	253
16.73	235	16.73	243	16.73	222	16.73	250
16.74	244	16.74	235	16.74	257	16.74	240
16.75	251	16.75	252	16.75	235	16.75	244
16.76	265	16.76	243	16.76	233	16.76	245
16.77	231	16.77	259	16.77	239	16.77	240
16.78	248	16.78	246	16.78	248	16.78	258
16.79	227	16.79	274	16.79	235	16.79	257
16.8	239	16.8	269	16.8	220	16.8	231
16.81	233	16.81	227	16.81	249	16.81	241
16.82	257	16.82	232	16.82	246	16.82	253
16.83	250	16.83	229	16.83	237	16.83	251
16.84	220	16.84	211	16.84	239	16.84	250
16.85	247	16.85	230	16.85	266	16.85	226
16.86	246	16.86	249	16.86	274	16.86	258
16.87	243	16.87	253	16.87	244	16.87	262
16.88	249	16.88	257	16.88	252	16.88	255
16.89	240	16.89	252	16.89	252	16.89	247
16.9	244	16.9	236	16.9	234	16.9	246
16.91	241	16.91	256	16.91	244	16.91	229
16.92	255	16.92	254	16.92	236	16.92	258
16.93	236	16.93	236	16.93	251	16.93	273
16.94	230	16.94	234	16.94	247	16.94	244
16.95	262	16.95	273	16.95	226	16.95	238
16.96	232	16.96	248	16.96	234	16.96	243
16.97	256	16.97	256	16.97	221	16.97	244
16.98	251	16.98	254	16.98	244	16.98	260
16.99	261	16.99	257	16.99	258	16.99	262
17	252	17	272	17	239	17	260
17.01	252	17.01	260	17.01	250	17.01	229
17.02	248	17.02	262	17.02	241	17.02	251
17.03	251	17.03	245	17.03	262	17.03	274
17.04	250	17.04	250	17.04	269	17.04	263
17.05	245	17.05	231	17.05	262	17.05	255
17.06	251	17.06	227	17.06	251	17.06	257
17.07	246	17.07	238	17.07	246	17.07	261
17.08	267	17.08	230	17.08	259	17.08	266
17.09	267	17.09	237	17.09	260	17.09	257
17.1	247	17.1	253	17.1	256	17.1	254
17.11	242	17.11	264	17.11	235	17.11	225
17.12	244	17.12	250	17.12	220	17.12	251
17.13	262	17.13	252	17.13	233	17.13	273
17.14	249	17.14	236	17.14	233	17.14	252
17.15	258	17.15	244	17.15	257	17.15	252
17.16	236	17.16	238	17.16	273	17.16	254
17.17	248	17.17	253	17.17	253	17.17	241
17.18	241	17.18	249	17.18	219	17.18	266
17.19	240	17.19	266	17.19	257	17.19	256
17.2	249	17.2	262	17.2	262	17.2	250
17.21	248	17.21	256	17.21	248	17.21	243
17.22	261	17.22	268	17.22	262	17.22	257
17.23	264	17.23	260	17.23	269	17.23	240
17.24	244	17.24	263	17.24	261	17.24	251
17.25	242	17.25	219	17.25	267	17.25	242
17.26	244	17.26	237	17.26	235	17.26	275
17.27	254	17.27	252	17.27	255	17.27	278
17.28	257	17.28	259	17.28	250	17.28	262
17.29	267	17.29	243	17.29	251	17.29	270
17.3	274	17.3	239	17.3	239	17.3	254
17.31	268	17.31	231	17.31	245	17.31	233
17.32	278	17.32	248	17.32	253	17.32	238
17.33	267	17.33	260	17.33	263	17.33	241
17.34	250	17.34	254	17.34	269	17.34	249
17.35	246	17.35	263	17.35	240	17.35	246
17.36	257	17.36	266	17.36	247	17.36	235
17.37	234	17.37	248	17.37	267	17.37	257
17.38	249	17.38	246	17.38	252	17.38	263
17.39	248	17.39	260	17.39	246	17.39	263
17.4	251	17.4	265	17.4	249	17.4	265
17.41	274	17.41	243	17.41	263	17.41	296
17.42	251	17.42	269	17.42	254	17.42	282
17.43	224	17.43	260	17.43	253	17.43	254
17.44	252	17.44	253	17.44	249	17.44	234
17.45	266	17.45	265	17.45	222	17.45	240
17.46	257	17.46	250	17.46	238	17.46	228
17.47	250	17.47	237	17.47	274	17.47	271
17.48	241	17.48	242	17.48	277	17.48	265
17.49	226	17.49	246	17.49	265	17.49	271
17.5	232	17.5	252	17.5	265	17.5	246
17.51	254	17.51	267	17.51	258	17.51	238
17.52	258	17.52	260	17.52	254	17.52	237
17.53	267	17.53	263	17.53	250	17.53	244
17.54	265	17.54	286	17.54	238	17.54	275
17.55	244	17.55	263	17.55	234	17.55	274
17.56	234	17.56	249	17.56	243	17.56	266
17.57	259	17.57	258	17.57	237	17.57	266
17.58	263	17.58	265	17.58	257	17.58	260
17.59	255	17.59	242	17.59	261	17.59	263
17.6	273	17.6	272	17.6	249	17.6	272
17.61	258	17.61	255	17.61	258	17.61	290
17.62	250	17.62	277	17.62	262	17.62	262
17.63	255	17.63	286	17.63	271	17.63	281
17.64	228	17.64	259	17.64	248	17.64	240
17.65	258	17.65	259	17.65	239	17.65	266
17.66	247	17.66	254	17.66	253	17.66	254
17.67	256	17.67	241	17.67	255	17.67	260
17.68	267	17.68	249	17.68	245	17.68	252
17.69	263	17.69	294	17.69	242	17.69	270
17.7	272	17.7	286	17.7	244	17.7	274
17.71	282	17.71	255	17.71	257	17.71	257
17.72	244	17.72	243	17.72	289	17.72	271
17.73	261	17.73	263	17.73	289	17.73	271
17.74	274	17.74	266	17.74	265	17.74	278
17.75	295	17.75	269	17.75	251	17.75	265
17.76	278	17.76	261	17.76	258	17.76	259
17.77	264	17.77	267	17.77	272	17.77	276
17.78	299	17.78	244	17.78	254	17.78	255
17.79	305	17.79	260	17.79	259	17.79	254
17.8	284	17.8	288	17.8	262	17.8	281
17.81	282	17.81	255	17.81	259	17.81	271
17.82	291	17.82	268	17.82	245	17.82	268
17.83	279	17.83	263	17.83	272	17.83	273
17.84	251	17.84	252	17.84	280	17.84	234
17.85	282	17.85	283	17.85	262	17.85	257
17.86	290	17.86	273	17.86	255	17.86	243
17.87	258	17.87	279	17.87	245	17.87	262
17.88	287	17.88	275	17.88	263	17.88	270
17.89	304	17.89	244	17.89	261	17.89	274
17.9	268	17.9	248	17.9	272	17.9	289
17.91	265	17.91	258	17.91	260	17.91	265
17.92	275	17.92	244	17.92	248	17.92	295
17.93	245	17.93	267	17.93	270	17.93	301
17.94	249	17.94	282	17.94	273	17.94	270
17.95	264	17.95	265	17.95	273	17.95	247
17.96	259	17.96	235	17.96	292	17.96	254
17.97	284	17.97	262	17.97	285	17.97	296
17.98	274	17.98	267	17.98	283	17.98	330
17.99	264	17.99	263	17.99	273	17.99	283
18	264	18	273	18	273	18	274
18.01	250	18.01	270	18.01	261	18.01	288
18.02	273	18.02	271	18.02	245	18.02	272
18.03	263	18.03	280	18.03	276	18.03	268
18.04	271	18.04	249	18.04	283	18.04	270
18.05	264	18.05	278	18.05	260	18.05	267
18.06	255	18.06	275	18.06	266	18.06	258
18.07	275	18.07	285	18.07	259	18.07	263
18.08	291	18.08	270	18.08	273	18.08	277
18.09	287	18.09	276	18.09	270	18.09	263
18.1	287	18.1	290	18.1	259	18.1	280
18.11	285	18.11	268	18.11	260	18.11	271
18.12	267	18.12	240	18.12	274	18.12	263
18.13	274	18.13	245	18.13	268	18.13	263
18.14	287	18.14	262	18.14	277	18.14	266
18.15	298	18.15	264	18.15	294	18.15	287
18.16	286	18.16	264	18.16	276	18.16	287
18.17	260	18.17	269	18.17	265	18.17	275
18.18	266	18.18	276	18.18	253	18.18	271
18.19	248	18.19	272	18.19	277	18.19	270
18.2	273	18.2	274	18.2	263	18.2	280
18.21	293	18.21	293	18.21	281	18.21	264
18.22	254	18.22	269	18.22	304	18.22	279
18.23	270	18.23	283	18.23	281	18.23	281
18.24	263	18.24	259	18.24	263	18.24	282
18.25	274	18.25	267	18.25	284	18.25	281
18.26	255	18.26	259	18.26	302	18.26	273
18.27	288	18.27	286	18.27	277	18.27	260
18.28	275	18.28	286	18.28	287	18.28	294
18.29	265	18.29	281	18.29	299	18.29	279
18.3	259	18.3	278	18.3	293	18.3	281
18.31	271	18.31	271	18.31	292	18.31	288
18.32	275	18.32	268	18.32	265	18.32	263
18.33	277	18.33	248	18.33	263	18.33	260
18.34	294	18.34	257	18.34	287	18.34	279
18.35	277	18.35	266	18.35	271	18.35	299
18.36	263	18.36	278	18.36	291	18.36	295
18.37	271	18.37	263	18.37	292	18.37	305
18.38	266	18.38	264	18.38	275	18.38	292
18.39	270	18.39	294	18.39	282	18.39	290
18.4	289	18.4	288	18.4	285	18.4	278
18.41	269	18.41	284	18.41	288	18.41	266
18.42	269	18.42	305	18.42	296	18.42	279
18.43	282	18.43	282	18.43	270	18.43	278
18.44	270	18.44	272	18.44	283	18.44	287
18.45	264	18.45	289	18.45	282	18.45	296
18.46	279	18.46	269	18.46	297	18.46	313
18.47	273	18.47	306	18.47	300	18.47	269
18.48	247	18.48	280	18.48	314	18.48	279
18.49	237	18.49	284	18.49	287	18.49	253
18.5	280	18.5	263	18.5	275	18.5	284
18.51	276	18.51	282	18.51	285	18.51	291
18.52	268	18.52	269	18.52	284	18.52	303
18.53	272	18.53	282	18.53	268	18.53	282
18.54	292	18.54	289	18.54	280	18.54	274
18.55	280	18.55	261	18.55	279	18.55	275
18.56	293	18.56	250	18.56	266	18.56	295
18.57	288	18.57	267	18.57	286	18.57	302
18.58	283	18.58	269	18.58	289	18.58	289
18.59	301	18.59	271	18.59	271	18.59	272
18.6	299	18.6	281	18.6	289	18.6	280
18.61	300	18.61	282	18.61	280	18.61	281
18.62	279	18.62	269	18.62	286	18.62	278
18.63	263	18.63	256	18.63	277	18.63	301
18.64	269	18.64	271	18.64	263	18.64	296
18.65	283	18.65	289	18.65	262	18.65	252
18.66	284	18.66	291	18.66	274	18.66	275
18.67	289	18.67	276	18.67	281	18.67	266
18.68	288	18.68	275	18.68	284	18.68	288
18.69	271	18.69	284	18.69	277	18.69	284
18.7	262	18.7	301	18.7	268	18.7	314
18.71	278	18.71	290	18.71	276	18.71	271
18.72	259	18.72	270	18.72	274	18.72	271
18.73	247	18.73	272	18.73	240	18.73	287
18.74	262	18.74	283	18.74	267	18.74	273
18.75	279	18.75	291	18.75	289	18.75	261
18.76	290	18.76	285	18.76	282	18.76	257
18.77	279	18.77	284	18.77	254	18.77	261
18.78	297	18.78	286	18.78	247	18.78	277
18.79	286	18.79	292	18.79	275	18.79	290
18.8	263	18.8	291	18.8	280	18.8	288
18.81	283	18.81	290	18.81	274	18.81	281
18.82	279	18.82	308	18.82	282	18.82	293
18.83	279	18.83	295	18.83	290	18.83	276
18.84	302	18.84	294	18.84	281	18.84	314
18.85	285	18.85	302	18.85	290	18.85	352
18.86	301	18.86	296	18.86	307	18.86	320
18.87	305	18.87	312	18.87	332	18.87	261
18.88	304	18.88	299	18.88	287	18.88	273
18.89	287	18.89	303	18.89	265	18.89	279
18.9	290	18.9	291	18.9	283	18.9	299
18.91	300	18.91	292	18.91	322	18.91	290
18.92	295	18.92	265	18.92	300	18.92	286
18.93	280	18.93	264	18.93	262	18.93	296
18.94	278	18.94	268	18.94	289	18.94	290
18.95	264	18.95	287	18.95	273	18.95	320
18.96	291	18.96	287	18.96	270	18.96	295
18.97	285	18.97	297	18.97	283	18.97	291
18.98	288	18.98	289	18.98	310	18.98	290
18.99	280	18.99	295	18.99	286	18.99	308
19	289	19	308	19	289	19	296
19.01	282	19.01	291	19.01	274	19.01	285
19.02	270	19.02	277	19.02	272	19.02	290
19.03	277	19.03	274	19.03	287	19.03	296
19.04	278	19.04	290	19.04	299	19.04	284
19.05	268	19.05	299	19.05	292	19.05	298
19.06	286	19.06	309	19.06	292	19.06	293
19.07	285	19.07	303	19.07	282	19.07	284
19.08	302	19.08	304	19.08	278	19.08	296
19.09	313	19.09	304	19.09	304	19.09	294
19.1	295	19.1	281	19.1	309	19.1	271
19.11	301	19.11	305	19.11	280	19.11	287
19.12	259	19.12	310	19.12	290	19.12	292
19.13	283	19.13	317	19.13	317	19.13	317
19.14	307	19.14	293	19.14	301	19.14	292
19.15	303	19.15	309	19.15	276	19.15	291
19.16	266	19.16	289	19.16	296	19.16	299
19.17	284	19.17	286	19.17	298	19.17	318
19.18	286	19.18	288	19.18	259	19.18	296
19.19	304	19.19	290	19.19	273	19.19	302
19.2	314	19.2	290	19.2	292	19.2	308
19.21	285	19.21	288	19.21	303	19.21	322
19.22	284	19.22	283	19.22	295	19.22	307
19.23	317	19.23	271	19.23	284	19.23	299
19.24	317	19.24	286	19.24	278	19.24	302
19.25	325	19.25	297	19.25	282	19.25	316
19.26	323	19.26	288	19.26	304	19.26	314
19.27	310	19.27	286	19.27	293	19.27	281
19.28	276	19.28	310	19.28	291	19.28	278
19.29	259	19.29	314	19.29	312	19.29	291
19.3	280	19.3	308	19.3	281	19.3	260
19.31	293	19.31	292	19.31	272	19.31	291
19.32	292	19.32	295	19.32	275	19.32	303
19.33	305	19.33	292	19.33	278	19.33	287
19.34	298	19.34	309	19.34	285	19.34	305
19.35	302	19.35	290	19.35	292	19.35	266
19.36	301	19.36	294	19.36	275	19.36	271
19.37	270	19.37	278	19.37	289	19.37	280
19.38	273	19.38	303	19.38	318	19.38	291
19.39	276	19.39	283	19.39	318	19.39	284
19.4	268	19.4	278	19.4	296	19.4	285
19.41	288	19.41	273	19.41	313	19.41	293
19.42	296	19.42	271	19.42	322	19.42	284
19.43	253	19.43	304	19.43	314	19.43	286
19.44	258	19.44	308	19.44	308	19.44	310
19.45	267	19.45	296	19.45	299	19.45	307
19.46	280	19.46	288	19.46	292	19.46	315
19.47	285	19.47	285	19.47	277	19.47	312
19.48	282	19.48	266	19.48	280	19.48	288
19.49	309	19.49	266	19.49	312	19.49	276
19.5	299	19.5	310	19.5	302	19.5	277
19.51	302	19.51	296	19.51	286	19.51	283
19.52	279	19.52	301	19.52	298	19.52	272
19.53	273	19.53	297	19.53	306	19.53	288
19.54	291	19.54	277	19.54	278	19.54	289
19.55	283	19.55	276	19.55	291	19.55	278
19.56	306	19.56	260	19.56	301	19.56	292
19.57	297	19.57	282	19.57	310	19.57	302
19.58	309	19.58	286	19.58	295	19.58	313
19.59	297	19.59	306	19.59	308	19.59	294
19.6	283	19.6	291	19.6	281	19.6	295
19.61	285	19.61	286	19.61	291	19.61	288
19.62	276	19.62	296	19.62	289	19.62	289
19.63	295	19.63	291	19.63	288	19.63	302
19.64	298	19.64	281	19.64	290	19.64	301
19.65	317	19.65	261	19.65	288	19.65	294
19.66	305	19.66	266	19.66	279	19.66	295
19.67	290	19.67	267	19.67	306	19.67	288
19.68	283	19.68	291	19.68	294	19.68	292
19.69	264	19.69	299	19.69	261	19.69	288
19.7	287	19.7	260	19.7	267	19.7	272
19.71	290	19.71	299	19.71	298	19.71	304
19.72	285	19.72	315	19.72	308	19.72	315
19.73	283	19.73	298	19.73	280	19.73	286
19.74	283	19.74	279	19.74	287	19.74	301
19.75	258	19.75	289	19.75	285	19.75	310
19.76	251	19.76	291	19.76	293	19.76	294
19.77	266	19.77	275	19.77	289	19.77	279
19.78	274	19.78	271	19.78	268	19.78	310
19.79	271	19.79	294	19.79	264	19.79	309
19.8	286	19.8	287	19.8	254	19.8	315
19.81	271	19.81	299	19.81	271	19.81	287
19.82	261	19.82	294	19.82	289	19.82	268
19.83	266	19.83	300	19.83	266	19.83	288
19.84	268	19.84	269	19.84	264	19.84	298
19.85	279	19.85	277	19.85	296	19.85	273
19.86	283	19.86	275	19.86	310	19.86	271
19.87	273	19.87	295	19.87	303	19.87	274
19.88	275	19.88	293	19.88	279	19.88	274
19.89	268	19.89	289	19.89	270	19.89	309
19.9	277	19.9	281	19.9	287	19.9	300
19.91	278	19.91	268	19.91	309	19.91	278
19.92	277	19.92	285	19.92	306	19.92	265
19.93	269	19.93	271	19.93	288	19.93	289
19.94	289	19.94	271	19.94	290	19.94	271
19.95	317	19.95	289	19.95	279	19.95	269
19.96	268	19.96	259	19.96	288	19.96	306
19.97	265	19.97	275	19.97	305	19.97	282
19.98	279	19.98	299	19.98	287	19.98	283
19.99	290	19.99	282	19.99	293	19.99	298
20	272	20	300	20	286	20	289
20.01	280	20.01	283	20.01	262	20.01	293
20.02	259	20.02	271	20.02	274	20.02	300
20.03	246	20.03	277	20.03	264	20.03	294
20.04	239	20.04	300	20.04	274	20.04	299
20.05	271	20.05	303	20.05	267	20.05	286
20.06	297	20.06	279	20.06	257	20.06	289
20.07	284	20.07	263	20.07	287	20.07	295
20.08	278	20.08	274	20.08	296	20.08	274
20.09	267	20.09	280	20.09	280	20.09	276
20.1	265	20.1	271	20.1	302	20.1	279
20.11	277	20.11	286	20.11	310	20.11	276
20.12	280	20.12	284	20.12	279	20.12	270
20.13	289	20.13	303	20.13	266	20.13	289
20.14	259	20.14	307	20.14	276	20.14	280
20.15	244	20.15	292	20.15	275	20.15	303
20.16	256	20.16	295	20.16	261	20.16	292
20.17	268	20.17	262	20.17	283	20.17	272
20.18	273	20.18	288	20.18	281	20.18	296
20.19	279	20.19	253	20.19	269	20.19	295
20.2	296	20.2	295	20.2	269	20.2	278
20.21	283	20.21	280	20.21	274	20.21	286
20.22	260	20.22	261	20.22	288	20.22	276
20.23	274	20.23	285	20.23	293	20.23	286
20.24	273	20.24	276	20.24	285	20.24	272
20.25	256	20.25	285	20.25	253	20.25	270
20.26	278	20.26	292	20.26	269	20.26	281
20.27	277	20.27	271	20.27	282	20.27	288
20.28	271	20.28	273	20.28	283	20.28	294
20.29	286	20.29	258	20.29	268	20.29	296
20.3	286	20.3	256	20.3	256	20.3	292
20.31	273	20.31	269	20.31	256	20.31	280
20.32	281	20.32	279	20.32	252	20.32	267
20.33	307	20.33	269	20.33	263	20.33	263
20.34	299	20.34	248	20.34	270	20.34	272
20.35	287	20.35	255	20.35	283	20.35	273
20.36	249	20.36	251	20.36	276	20.36	275
20.37	255	20.37	296	20.37	278	20.37	284
20.38	248	20.38	313	20.38	280	20.38	276
20.39	250	20.39	276	20.39	271	20.39	257
20.4	267	20.4	274	20.4	271	20.4	245
20.41	258	20.41	280	20.41	275	20.41	277
20.42	263	20.42	255	20.42	297	20.42	294
20.43	256	20.43	269	20.43	265	20.43	295
20.44	268	20.44	301	20.44	280	20.44	302
20.45	267	20.45	278	20.45	292	20.45	307
20.46	248	20.46	308	20.46	272	20.46	322
20.47	275	20.47	315	20.47	266	20.47	329
20.48	266	20.48	285	20.48	258	20.48	290
20.49	262	20.49	279	20.49	262	20.49	293
20.5	285	20.5	262	20.5	272	20.5	283
20.51	277	20.51	277	20.51	273	20.51	286
20.52	286	20.52	296	20.52	283	20.52	298
20.53	289	20.53	273	20.53	268	20.53	296
20.54	255	20.54	260	20.54	272	20.54	285
20.55	254	20.55	273	20.55	284	20.55	267
20.56	270	20.56	276	20.56	294	20.56	251
20.57	279	20.57	280	20.57	263	20.57	286
20.58	270	20.58	268	20.58	270	20.58	278
20.59	279	20.59	273	20.59	265	20.59	290
20.6	281	20.6	273	20.6	279	20.6	289
20.61	262	20.61	281	20.61	282	20.61	263
20.62	287	20.62	271	20.62	291	20.62	280
20.63	314	20.63	279	20.63	284	20.63	280
20.64	298	20.64	280	20.64	280	20.64	304
20.65	297	20.65	283	20.65	271	20.65	296
20.66	306	20.66	284	20.66	272	20.66	255
20.67	278	20.67	283	20.67	261	20.67	266
20.68	255	20.68	276	20.68	278	20.68	286
20.69	277	20.69	288	20.69	300	20.69	296
20.7	277	20.7	283	20.7	311	20.7	279
20.71	283	20.71	272	20.71	279	20.71	280
20.72	292	20.72	278	20.72	262	20.72	270
20.73	294	20.73	283	20.73	278	20.73	266
20.74	270	20.74	277	20.74	292	20.74	289
20.75	259	20.75	263	20.75	274	20.75	306
20.76	271	20.76	270	20.76	239	20.76	308
20.77	262	20.77	281	20.77	240	20.77	265
20.78	292	20.78	273	20.78	269	20.78	287
20.79	291	20.79	276	20.79	286	20.79	282
20.8	283	20.8	266	20.8	270	20.8	273
20.81	271	20.81	278	20.81	291	20.81	260
20.82	286	20.82	313	20.82	254	20.82	291
20.83	269	20.83	272	20.83	267	20.83	307
20.84	281	20.84	270	20.84	271	20.84	298
20.85	272	20.85	269	20.85	280	20.85	294
20.86	289	20.86	266	20.86	268	20.86	273
20.87	279	20.87	274	20.87	276	20.87	257
20.88	286	20.88	290	20.88	288	20.88	269
20.89	285	20.89	291	20.89	289	20.89	268
20.9	276	20.9	266	20.9	276	20.9	267
20.91	264	20.91	272	20.91	270	20.91	277
20.92	251	20.92	282	20.92	264	20.92	276
20.93	263	20.93	280	20.93	267	20.93	254
20.94	263	20.94	274	20.94	264	20.94	261
20.95	266	20.95	265	20.95	283	20.95	261
20.96	260	20.96	256	20.96	297	20.96	265
20.97	264	20.97	275	20.97	281	20.97	275
20.98	267	20.98	256	20.98	271	20.98	277
20.99	289	20.99	259	20.99	280	20.99	284
21	265	21	263	21	265	21	240
21.01	293	21.01	251	21.01	259	21.01	264
21.02	294	21.02	277	21.02	265	21.02	270
21.03	290	21.03	270	21.03	256	21.03	275
21.04	289	21.04	294	21.04	271	21.04	274
21.05	275	21.05	283	21.05	255	21.05	289
21.06	276	21.06	294	21.06	282	21.06	274
21.07	270	21.07	280	21.07	284	21.07	267
21.08	253	21.08	300	21.08	298	21.08	297
21.09	270	21.09	285	21.09	294	21.09	267
21.1	283	21.1	273	21.1	284	21.1	254
21.11	286	21.11	272	21.11	261	21.11	255
21.12	270	21.12	270	21.12	236	21.12	264
21.13	269	21.13	295	21.13	265	21.13	265
21.14	286	21.14	280	21.14	263	21.14	285
21.15	295	21.15	266	21.15	240	21.15	281
21.16	293	21.16	273	21.16	248	21.16	277
21.17	263	21.17	272	21.17	244	21.17	288
21.18	264	21.18	267	21.18	264	21.18	291
21.19	274	21.19	298	21.19	284	21.19	271
21.2	298	21.2	247	21.2	282	21.2	271
21.21	280	21.21	255	21.21	260	21.21	278
21.22	271	21.22	272	21.22	275	21.22	271
21.23	270	21.23	258	21.23	259	21.23	293
21.24	269	21.24	251	21.24	258	21.24	278
21.25	272	21.25	254	21.25	274	21.25	267
21.26	274	21.26	253	21.26	281	21.26	260
21.27	266	21.27	248	21.27	276	21.27	266
21.28	264	21.28	280	21.28	278	21.28	285
21.29	275	21.29	267	21.29	263	21.29	271
21.3	265	21.3	277	21.3	277	21.3	297
21.31	250	21.31	266	21.31	275	21.31	297
21.32	261	21.32	262	21.32	259	21.32	281
21.33	255	21.33	251	21.33	276	21.33	251
21.34	252	21.34	248	21.34	283	21.34	270
21.35	279	21.35	264	21.35	270	21.35	284
21.36	265	21.36	276	21.36	247	21.36	263
21.37	258	21.37	280	21.37	262	21.37	274
21.38	266	21.38	285	21.38	276	21.38	272
21.39	256	21.39	293	21.39	276	21.39	275
21.4	281	21.4	287	21.4	273	21.4	277
21.41	258	21.41	271	21.41	273	21.41	262
21.42	267	21.42	255	21.42	261	21.42	248
21.43	267	21.43	251	21.43	258	21.43	254
21.44	238	21.44	288	21.44	254	21.44	245
21.45	256	21.45	249	21.45	268	21.45	280
21.46	263	21.46	278	21.46	251	21.46	264
21.47	254	21.47	270	21.47	253	21.47	260
21.48	278	21.48	262	21.48	246	21.48	251
21.49	267	21.49	257	21.49	248	21.49	253
21.5	261	21.5	269	21.5	280	21.5	281
21.51	255	21.51	269	21.51	288	21.51	269
21.52	277	21.52	252	21.52	265	21.52	267
21.53	272	21.53	248	21.53	263	21.53	281
21.54	262	21.54	261	21.54	289	21.54	274
21.55	277	21.55	258	21.55	293	21.55	258
21.56	260	21.56	268	21.56	256	21.56	250
21.57	266	21.57	263	21.57	240	21.57	254
21.58	280	21.58	246	21.58	278	21.58	270
21.59	254	21.59	249	21.59	271	21.59	283
21.6	256	21.6	257	21.6	251	21.6	279
21.61	271	21.61	267	21.61	268	21.61	255
21.62	259	21.62	281	21.62	260	21.62	257
21.63	249	21.63	264	21.63	249	21.63	262
21.64	270	21.64	270	21.64	255	21.64	269
21.65	263	21.65	274	21.65	252	21.65	252
21.66	254	21.66	256	21.66	257	21.66	253
21.67	245	21.67	241	21.67	229	21.67	262
21.68	255	21.68	246	21.68	217	21.68	243
21.69	255	21.69	260	21.69	239	21.69	267
21.7	257	21.7	265	21.7	253	21.7	273
21.71	250	21.71	268	21.71	265	21.71	263
21.72	260	21.72	253	21.72	278	21.72	249
21.73	240	21.73	224	21.73	268	21.73	256
21.74	243	21.74	252	21.74	288	21.74	264
21.75	257	21.75	276	21.75	281	21.75	263
21.76	282	21.76	268	21.76	267	21.76	257
21.77	272	21.77	282	21.77	270	21.77	263
21.78	246	21.78	264	21.78	264	21.78	268
21.79	264	21.79	283	21.79	266	21.79	265
21.8	261	21.8	281	21.8	269	21.8	250
21.81	278	21.81	257	21.81	302	21.81	262
21.82	295	21.82	263	21.82	288	21.82	278
21.83	247	21.83	258	21.83	274	21.83	268
21.84	242	21.84	247	21.84	242	21.84	260
21.85	270	21.85	245	21.85	262	21.85	268
21.86	273	21.86	240	21.86	254	21.86	256
21.87	253	21.87	238	21.87	242	21.87	304
21.88	255	21.88	245	21.88	260	21.88	281
21.89	257	21.89	243	21.89	267	21.89	269
21.9	268	21.9	257	21.9	261	21.9	260
21.91	256	21.91	247	21.91	255	21.91	277
21.92	232	21.92	239	21.92	257	21.92	284
21.93	252	21.93	262	21.93	254	21.93	245
21.94	251	21.94	270	21.94	270	21.94	255
21.95	246	21.95	247	21.95	249	21.95	280
21.96	255	21.96	253	21.96	241	21.96	268
21.97	249	21.97	262	21.97	247	21.97	250
21.98	240	21.98	256	21.98	236	21.98	257
21.99	228	21.99	242	21.99	244	21.99	256
22	264	22	267	22	252	22	222
22.01	279	22.01	261	22.01	271	22.01	230
22.02	280	22.02	251	22.02	258	22.02	245
22.03	265	22.03	254	22.03	241	22.03	238
22.04	230	22.04	256	22.04	218	22.04	258
22.05	240	22.05	260	22.05	254	22.05	251
22.06	278	22.06	264	22.06	265	22.06	261
22.07	268	22.07	249	22.07	246	22.07	277
22.08	276	22.08	253	22.08	250	22.08	265
22.09	250	22.09	245	22.09	251	22.09	262
22.1	253	22.1	242	22.1	247	22.1	267
22.11	278	22.11	252	22.11	252	22.11	255
22.12	253	22.12	263	22.12	259	22.12	244
22.13	240	22.13	249	22.13	254	22.13	266
22.14	245	22.14	242	22.14	243	22.14	241
22.15	238	22.15	242	22.15	251	22.15	230
22.16	260	22.16	262	22.16	249	22.16	268
22.17	258	22.17	278	22.17	263	22.17	268
22.18	266	22.18	270	22.18	271	22.18	251
22.19	268	22.19	230	22.19	277	22.19	235
22.2	245	22.2	239	22.2	270	22.2	242
22.21	232	22.21	242	22.21	258	22.21	245
22.22	249	22.22	234	22.22	235	22.22	259
22.23	242	22.23	236	22.23	259	22.23	277
22.24	232	22.24	255	22.24	262	22.24	270
22.25	239	22.25	243	22.25	241	22.25	274
22.26	274	22.26	256	22.26	244	22.26	279
22.27	252	22.27	263	22.27	256	22.27	272
22.28	241	22.28	253	22.28	253	22.28	251
22.29	264	22.29	241	22.29	241	22.29	257
22.3	244	22.3	252	22.3	249	22.3	253
22.31	254	22.31	241	22.31	265	22.31	281
22.32	268	22.32	243	22.32	242	22.32	287
22.33	266	22.33	229	22.33	241	22.33	261
22.34	271	22.34	248	22.34	228	22.34	256
22.35	264	22.35	222	22.35	230	22.35	261
22.36	286	22.36	232	22.36	228	22.36	246
22.37	256	22.37	249	22.37	222	22.37	247
22.38	258	22.38	245	22.38	234	22.38	236
22.39	250	22.39	239	22.39	237	22.39	246
22.4	238	22.4	257	22.4	252	22.4	255
22.41	253	22.41	249	22.41	269	22.41	260
22.42	246	22.42	247	22.42	264	22.42	247
22.43	243	22.43	240	22.43	244	22.43	241
22.44	259	22.44	248	22.44	227	22.44	254
22.45	238	22.45	260	22.45	224	22.45	261
22.46	239	22.46	265	22.46	238	22.46	265
22.47	243	22.47	254	22.47	270	22.47	243
22.48	245	22.48	275	22.48	256	22.48	223
22.49	218	22.49	245	22.49	248	22.49	248
22.5	243	22.5	249	22.5	236	22.5	232
22.51	252	22.51	238	22.51	250	22.51	222
22.52	268	22.52	256	22.52	237	22.52	240
22.53	269	22.53	249	22.53	227	22.53	226
22.54	241	22.54	269	22.54	227	22.54	232
22.55	221	22.55	248	22.55	261	22.55	237
22.56	238	22.56	234	22.56	266	22.56	233
22.57	250	22.57	239	22.57	249	22.57	258
22.58	262	22.58	266	22.58	254	22.58	249
22.59	257	22.59	275	22.59	232	22.59	244
22.6	252	22.6	234	22.6	252	22.6	263
22.61	241	22.61	231	22.61	269	22.61	238
22.62	239	22.62	244	22.62	256	22.62	212
22.63	247	22.63	242	22.63	257	22.63	241
22.64	246	22.64	247	22.64	253	22.64	258
22.65	247	22.65	223	22.65	262	22.65	279
22.66	260	22.66	217	22.66	246	22.66	254
22.67	244	22.67	231	22.67	241	22.67	230
22.68	249	22.68	223	22.68	252	22.68	223
22.69	255	22.69	219	22.69	253	22.69	250
22.7	240	22.7	235	22.7	247	22.7	255
22.71	232	22.71	216	22.71	266	22.71	238
22.72	227	22.72	216	22.72	250	22.72	232
22.73	238	22.73	239	22.73	231	22.73	254
22.74	234	22.74	244	22.74	246	22.74	257
22.75	276	22.75	241	22.75	235	22.75	237
22.76	266	22.76	221	22.76	225	22.76	247
22.77	236	22.77	249	22.77	230	22.77	259
22.78	240	22.78	259	22.78	252	22.78	237
22.79	236	22.79	258	22.79	247	22.79	243
22.8	246	22.8	246	22.8	238	22.8	255
22.81	250	22.81	253	22.81	237	22.81	262
22.82	239	22.82	258	22.82	249	22.82	264
22.83	238	22.83	269	22.83	236	22.83	255
22.84	239	22.84	262	22.84	234	22.84	248
22.85	230	22.85	228	22.85	258	22.85	264
22.86	242	22.86	239	22.86	230	22.86	234
22.87	262	22.87	243	22.87	251	22.87	238
22.88	269	22.88	246	22.88	250	22.88	232
22.89	262	22.89	252	22.89	228	22.89	259
22.9	249	22.9	255	22.9	239	22.9	245
22.91	227	22.91	221	22.91	260	22.91	242
22.92	227	22.92	235	22.92	235	22.92	251
22.93	230	22.93	258	22.93	254	22.93	247
22.94	247	22.94	247	22.94	240	22.94	261
22.95	236	22.95	217	22.95	237	22.95	259
22.96	229	22.96	244	22.96	258	22.96	241
22.97	239	22.97	247	22.97	269	22.97	243
22.98	255	22.98	246	22.98	268	22.98	236
22.99	244	22.99	254	22.99	241	22.99	242
23	259	23	227	23	244	23	255
23.01	260	23.01	257	23.01	245	23.01	261
23.02	241	23.02	255	23.02	240	23.02	250
23.03	215	23.03	259	23.03	252	23.03	238
23.04	246	23.04	251	23.04	255	23.04	250
23.05	250	23.05	240	23.05	232	23.05	262
23.06	242	23.06	229	23.06	234	23.06	259
23.07	225	23.07	229	23.07	226	23.07	242
23.08	230	23.08	237	23.08	230	23.08	230
23.09	233	23.09	248	23.09	254	23.09	254
23.1	216	23.1	252	23.1	242	23.1	250
23.11	240	23.11	245	23.11	213	23.11	224
23.12	216	23.12	229	23.12	230	23.12	221
23.13	217	23.13	238	23.13	207	23.13	220
23.14	228	23.14	243	23.14	206	23.14	228
23.15	245	23.15	258	23.15	222	23.15	227
23.16	248	23.16	262	23.16	254	23.16	214
23.17	240	23.17	256	23.17	235	23.17	243
23.18	225	23.18	219	23.18	220	23.18	246
23.19	233	23.19	231	23.19	211	23.19	246
23.2	256	23.2	227	23.2	209	23.2	232
23.21	236	23.21	222	23.21	235	23.21	227
23.22	243	23.22	229	23.22	262	23.22	223
23.23	252	23.23	223	23.23	223	23.23	211
23.24	257	23.24	221	23.24	217	23.24	219
23.25	244	23.25	222	23.25	228	23.25	240
23.26	239	23.26	219	23.26	237	23.26	245
23.27	244	23.27	232	23.27	224	23.27	228
23.28	251	23.28	225	23.28	233	23.28	215
23.29	256	23.29	210	23.29	254	23.29	230
23.3	227	23.3	234	23.3	260	23.3	210
23.31	219	23.31	213	23.31	224	23.31	230
23.32	226	23.32	225	23.32	245	23.32	274
23.33	232	23.33	231	23.33	237	23.33	248
23.34	237	23.34	245	23.34	237	23.34	257
23.35	245	23.35	240	23.35	239	23.35	261
23.36	237	23.36	230	23.36	224	23.36	233
23.37	247	23.37	236	23.37	231	23.37	251
23.38	217	23.38	240	23.38	239	23.38	221
23.39	224	23.39	237	23.39	255	23.39	228
23.4	246	23.4	226	23.4	220	23.4	240
23.41	224	23.41	234	23.41	215	23.41	227
23.42	245	23.42	235	23.42	226	23.42	239
23.43	241	23.43	248	23.43	238	23.43	241
23.44	226	23.44	265	23.44	249	23.44	223
23.45	228	23.45	233	23.45	224	23.45	214
23.46	217	23.46	222	23.46	216	23.46	227
23.47	216	23.47	236	23.47	237	23.47	240
23.48	228	23.48	238	23.48	227	23.48	234
23.49	223	23.49	220	23.49	229	23.49	221
23.5	224	23.5	223	23.5	249	23.5	230
23.51	229	23.51	238	23.51	244	23.51	234
23.52	229	23.52	250	23.52	227	23.52	230
23.53	244	23.53	246	23.53	217	23.53	252
23.54	268	23.54	268	23.54	216	23.54	230
23.55	229	23.55	250	23.55	258	23.55	226
23.56	238	23.56	240	23.56	258	23.56	232
23.57	229	23.57	228	23.57	227	23.57	226
23.58	228	23.58	230	23.58	224	23.58	215
23.59	225	23.59	239	23.59	211	23.59	237
23.6	220	23.6	235	23.6	225	23.6	239
23.61	219	23.61	198	23.61	220	23.61	229
23.62	224	23.62	207	23.62	241	23.62	233
23.63	216	23.63	238	23.63	242	23.63	218
23.64	234	23.64	213	23.64	237	23.64	215
23.65	240	23.65	217	23.65	238	23.65	213
23.66	228	23.66	229	23.66	243	23.66	229
23.67	206	23.67	227	23.67	233	23.67	237
23.68	256	23.68	229	23.68	237	23.68	246
23.69	266	23.69	226	23.69	237	23.69	231
23.7	233	23.7	244	23.7	214	23.7	218
23.71	243	23.71	242	23.71	233	23.71	235
23.72	240	23.72	210	23.72	240	23.72	223
23.73	244	23.73	233	23.73	237	23.73	228
23.74	252	23.74	248	23.74	225	23.74	235
23.75	238	23.75	228	23.75	217	23.75	239
23.76	204	23.76	209	23.76	215	23.76	215
23.77	209	23.77	203	23.77	236	23.77	246
23.78	240	23.78	236	23.78	242	23.78	221
23.79	232	23.79	228	23.79	253	23.79	225
23.8	214	23.8	240	23.8	217	23.8	245
23.81	228	23.81	227	23.81	204	23.81	224
23.82	225	23.82	230	23.82	205	23.82	220
23.83	228	23.83	222	23.83	219	23.83	229
23.84	189	23.84	217	23.84	216	23.84	217
23.85	208	23.85	220	23.85	216	23.85	202
23.86	237	23.86	212	23.86	218	23.86	201
23.87	224	23.87	217	23.87	240	23.87	216
23.88	221	23.88	231	23.88	223	23.88	235
23.89	229	23.89	212	23.89	211	23.89	228
23.9	224	23.9	218	23.9	234	23.9	217
23.91	230	23.91	230	23.91	229	23.91	214
23.92	234	23.92	223	23.92	207	23.92	224
23.93	244	23.93	227	23.93	206	23.93	239
23.94	226	23.94	223	23.94	218	23.94	230
23.95	223	23.95	218	23.95	227	23.95	220
23.96	231	23.96	207	23.96	223	23.96	235
23.97	216	23.97	211	23.97	227	23.97	209
23.98	234	23.98	222	23.98	233	23.98	231
23.99	222	23.99	230	23.99	233	23.99	225
24	225	24	215	24	222	24	203
24.01	219	24.01	218	24.01	230	24.01	214
24.02	219	24.02	227	24.02	210	24.02	223
24.03	226	24.03	227	24.03	204	24.03	207
24.04	218	24.04	223	24.04	235	24.04	191
24.05	193	24.05	230	24.05	224	24.05	222
24.06	227	24.06	216	24.06	228	24.06	237
24.07	227	24.07	202	24.07	231	24.07	224
24.08	207	24.08	212	24.08	206	24.08	201
24.09	211	24.09	216	24.09	207	24.09	216
24.1	200	24.1	216	24.1	237	24.1	211
24.11	197	24.11	211	24.11	232	24.11	218
24.12	222	24.12	213	24.12	219	24.12	252
24.13	225	24.13	220	24.13	227	24.13	231
24.14	204	24.14	226	24.14	228	24.14	222
24.15	231	24.15	232	24.15	205	24.15	205
24.16	211	24.16	250	24.16	218	24.16	220
24.17	198	24.17	218	24.17	209	24.17	227
24.18	214	24.18	199	24.18	233	24.18	225
24.19	206	24.19	220	24.19	205	24.19	210
24.2	212	24.2	217	24.2	231	24.2	230
24.21	217	24.21	229	24.21	242	24.21	210
24.22	223	24.22	195	24.22	235	24.22	217
24.23	217	24.23	203	24.23	234	24.23	232
24.24	237	24.24	226	24.24	208	24.24	219
24.25	214	24.25	219	24.25	219	24.25	226
24.26	217	24.26	196	24.26	228	24.26	231
24.27	200	24.27	219	24.27	220	24.27	228
24.28	227	24.28	231	24.28	221	24.28	207
24.29	223	24.29	202	24.29	213	24.29	204
24.3	215	24.3	203	24.3	212	24.3	218
24.31	216	24.31	199	24.31	196	24.31	208
24.32	221	24.32	196	24.32	205	24.32	209
24.33	228	24.33	223	24.33	218	24.33	214
24.34	224	24.34	233	24.34	196	24.34	211
24.35	207	24.35	216	24.35	199	24.35	223
24.36	214	24.36	209	24.36	195	24.36	207
24.37	214	24.37	211	24.37	212	24.37	220
24.38	207	24.38	200	24.38	203	24.38	247
24.39	216	24.39	214	24.39	226	24.39	225
24.4	202	24.4	213	24.4	193	24.4	236
24.41	193	24.41	211	24.41	195	24.41	217
24.42	207	24.42	219	24.42	207	24.42	223
24.43	226	24.43	229	24.43	225	24.43	206
24.44	220	24.44	247	24.44	210	24.44	198
24.45	188	24.45	224	24.45	205	24.45	203
24.46	216	24.46	218	24.46	214	24.46	214
24.47	226	24.47	204	24.47	181	24.47	227
24.48	216	24.48	215	24.48	210	24.48	212
24.49	222	24.49	210	24.49	238	24.49	201
24.5	200	24.5	213	24.5	222	24.5	215
24.51	195	24.51	209	24.51	202	24.51	228
24.52	193	24.52	218	24.52	212	24.52	211
24.53	190	24.53	211	24.53	233	24.53	221
24.54	223	24.54	227	24.54	228	24.54	228
24.55	227	24.55	216	24.55	216	24.55	232
24.56	205	24.56	212	24.56	209	24.56	227
24.57	196	24.57	218	24.57	194	24.57	216
24.58	196	24.58	219	24.58	211	24.58	225
24.59	227	24.59	209	24.59	197	24.59	224
24.6	228	24.6	210	24.6	189	24.6	214
24.61	218	24.61	197	24.61	205	24.61	235
24.62	207	24.62	216	24.62	206	24.62	210
24.63	191	24.63	209	24.63	200	24.63	200
24.64	229	24.64	196	24.64	201	24.64	211
24.65	237	24.65	191	24.65	190	24.65	240
24.66	220	24.66	188	24.66	195	24.66	216
24.67	213	24.67	213	24.67	203	24.67	209
24.68	217	24.68	209	24.68	187	24.68	227
24.69	222	24.69	210	24.69	217	24.69	234
24.7	222	24.7	227	24.7	231	24.7	204
24.71	217	24.71	202	24.71	212	24.71	228
24.72	218	24.72	222	24.72	197	24.72	217
24.73	203	24.73	222	24.73	208	24.73	199
24.74	217	24.74	185	24.74	221	24.74	203
24.75	218	24.75	190	24.75	195	24.75	208
24.76	206	24.76	211	24.76	201	24.76	211
24.77	225	24.77	218	24.77	201	24.77	208
24.78	208	24.78	205	24.78	204	24.78	187
24.79	200	24.79	213	24.79	204	24.79	198
24.8	195	24.8	220	24.8	214	24.8	190
24.81	207	24.81	204	24.81	219	24.81	227
24.82	208	24.82	205	24.82	202	24.82	220
24.83	190	24.83	207	24.83	221	24.83	202
24.84	197	24.84	208	24.84	203	24.84	208
24.85	216	24.85	206	24.85	206	24.85	209
24.86	209	24.86	220	24.86	217	24.86	203
24.87	194	24.87	186	24.87	230	24.87	200
24.88	190	24.88	197	24.88	209	24.88	225
24.89	196	24.89	233	24.89	190	24.89	217
24.9	201	24.9	234	24.9	198	24.9	219
24.91	200	24.91	209	24.91	218	24.91	202
24.92	208	24.92	223	24.92	214	24.92	209
24.93	219	24.93	222	24.93	194	24.93	202
24.94	205	24.94	208	24.94	201	24.94	196
24.95	219	24.95	201	24.95	211	24.95	203
24.96	230	24.96	193	24.96	197	24.96	201
24.97	213	24.97	196	24.97	213	24.97	195
24.98	216	24.98	198	24.98	219	24.98	209
24.99	203	24.99	214	24.99	189	24.99	204
25	195	25	213	25	199	25	233
25.01	178	25.01	223	25.01	218	25.01	207
25.02	200	25.02	201	25.02	211	25.02	213
25.03	205	25.03	198	25.03	209	25.03	217
25.04	231	25.04	199	25.04	200	25.04	213
25.05	211	25.05	223	25.05	224	25.05	209
25.06	198	25.06	205	25.06	195	25.06	210
25.07	200	25.07	214	25.07	207	25.07	198
25.08	205	25.08	211	25.08	197	25.08	189
25.09	219	25.09	210	25.09	187	25.09	197
25.1	203	25.1	210	25.1	202	25.1	217
25.11	185	25.11	217	25.11	199	25.11	228
25.12	190	25.12	215	25.12	220	25.12	195
25.13	203	25.13	198	25.13	205	25.13	182
25.14	194	25.14	206	25.14	206	25.14	209
25.15	189	25.15	210	25.15	213	25.15	217
25.16	217	25.16	195	25.16	218	25.16	226
25.17	208	25.17	188	25.17	211	25.17	219
25.18	210	25.18	203	25.18	207	25.18	200
25.19	215	25.19	214	25.19	238	25.19	197
25.2	213	25.2	190	25.2	208	25.2	183
25.21	207	25.21	196	25.21	192	25.21	210
25.22	224	25.22	190	25.22	224	25.22	206
25.23	207	25.23	194	25.23	221	25.23	202
25.24	215	25.24	182	25.24	204	25.24	209
25.25	209	25.25	203	25.25	187	25.25	219
25.26	192	25.26	231	25.26	188	25.26	182
25.27	200	25.27	207	25.27	222	25.27	195
25.28	223	25.28	210	25.28	211	25.28	202
25.29	212	25.29	191	25.29	210	25.29	197
25.3	196	25.3	190	25.3	204	25.3	182
25.31	178	25.31	208	25.31	198	25.31	196
25.32	204	25.32	226	25.32	201	25.32	212
25.33	216	25.33	214	25.33	196	25.33	205
25.34	190	25.34	197	25.34	205	25.34	214
25.35	196	25.35	189	25.35	192	25.35	197
25.36	207	25.36	193	25.36	193	25.36	186
25.37	191	25.37	194	25.37	208	25.37	176
25.38	190	25.38	198	25.38	212	25.38	208
25.39	193	25.39	203	25.39	199	25.39	190
25.4	193	25.4	213	25.4	186	25.4	206
25.41	199	25.41	210	25.41	207	25.41	231
25.42	207	25.42	205	25.42	197	25.42	213
25.43	226	25.43	215	25.43	197	25.43	202
25.44	208	25.44	198	25.44	211	25.44	198
25.45	193	25.45	206	25.45	198	25.45	181
25.46	194	25.46	199	25.46	232	25.46	209
25.47	208	25.47	205	25.47	220	25.47	175
25.48	210	25.48	195	25.48	194	25.48	190
25.49	207	25.49	201	25.49	200	25.49	214
25.5	202	25.5	193	25.5	201	25.5	213
25.51	185	25.51	207	25.51	184	25.51	199
25.52	202	25.52	201	25.52	183	25.52	202
25.53	202	25.53	195	25.53	211	25.53	200
25.54	179	25.54	200	25.54	206	25.54	198
25.55	176	25.55	216	25.55	193	25.55	190
25.56	209	25.56	200	25.56	199	25.56	216
25.57	200	25.57	185	25.57	210	25.57	211
25.58	192	25.58	204	25.58	195	25.58	194
25.59	197	25.59	219	25.59	198	25.59	203
25.6	214	25.6	206	25.6	202	25.6	221
25.61	205	25.61	207	25.61	194	25.61	203
25.62	204	25.62	208	25.62	201	25.62	193
25.63	205	25.63	216	25.63	203	25.63	189
25.64	206	25.64	198	25.64	202	25.64	186
25.65	213	25.65	190	25.65	202	25.65	202
25.66	225	25.66	189	25.66	184	25.66	202
25.67	211	25.67	196	25.67	208	25.67	177
25.68	209	25.68	206	25.68	216	25.68	203
25.69	206	25.69	211	25.69	205	25.69	193
25.7	208	25.7	191	25.7	195	25.7	206
25.71	196	25.71	204	25.71	215	25.71	208
25.72	214	25.72	202	25.72	215	25.72	189
25.73	214	25.73	200	25.73	210	25.73	216
25.74	217	25.74	204	25.74	205	25.74	212
25.75	209	25.75	211	25.75	192	25.75	184
25.76	198	25.76	192	25.76	203	25.76	173
25.77	204	25.77	177	25.77	229	25.77	193
25.78	211	25.78	201	25.78	223	25.78	202
25.79	198	25.79	210	25.79	211	25.79	194
25.8	200	25.8	203	25.8	199	25.8	196
25.81	219	25.81	181	25.81	204	25.81	195
25.82	207	25.82	190	25.82	187	25.82	201
25.83	188	25.83	229	25.83	188	25.83	210
25.84	211	25.84	226	25.84	204	25.84	185
25.85	198	25.85	200	25.85	211	25.85	197
25.86	199	25.86	209	25.86	203	25.86	202
25.87	185	25.87	207	25.87	196	25.87	197
25.88	192	25.88	183	25.88	191	25.88	216
25.89	209	25.89	186	25.89	218	25.89	205
25.9	197	25.9	217	25.9	200	25.9	189
25.91	199	25.91	202	25.91	198	25.91	197
25.92	204	25.92	195	25.92	192	25.92	190
25.93	191	25.93	202	25.93	207	25.93	192
25.94	217	25.94	189	25.94	198	25.94	204
25.95	200	25.95	198	25.95	188	25.95	221
25.96	199	25.96	208	25.96	205	25.96	206
25.97	189	25.97	200	25.97	181	25.97	192
25.98	220	25.98	183	25.98	180	25.98	197
25.99	207	25.99	178	25.99	189	25.99	213
26	175	26	188	26	197	26	210
26.01	177	26.01	181	26.01	205	26.01	198
26.02	183	26.02	195	26.02	195	26.02	203
26.03	178	26.03	203	26.03	180	26.03	192
26.04	182	26.04	217	26.04	182	26.04	189
26.05	176	26.05	226	26.05	199	26.05	180
26.06	211	26.06	195	26.06	207	26.06	183
26.07	214	26.07	196	26.07	198	26.07	195
26.08	203	26.08	209	26.08	194	26.08	190
26.09	203	26.09	197	26.09	193	26.09	200
26.1	186	26.1	199	26.1	204	26.1	207
26.11	209	26.11	168	26.11	215	26.11	206
26.12	215	26.12	171	26.12	194	26.12	186
26.13	215	26.13	167	26.13	183	26.13	198
26.14	198	26.14	195	26.14	183	26.14	191
26.15	188	26.15	193	26.15	215	26.15	200
26.16	198	26.16	207	26.16	235	26.16	209
26.17	195	26.17	192	26.17	212	26.17	214
26.18	190	26.18	182	26.18	204	26.18	197
26.19	198	26.19	202	26.19	195	26.19	197
26.2	188	26.2	202	26.2	189	26.2	209
26.21	189	26.21	199	26.21	194	26.21	203
26.22	202	26.22	199	26.22	207	26.22	185
26.23	212	26.23	196	26.23	181	26.23	192
26.24	212	26.24	199	26.24	200	26.24	213
26.25	198	26.25	190	26.25	195	26.25	209
26.26	212	26.26	195	26.26	201	26.26	203
26.27	219	26.27	206	26.27	198	26.27	201
26.28	203	26.28	184	26.28	196	26.28	213
26.29	211	26.29	164	26.29	182	26.29	199
26.3	223	26.3	182	26.3	187	26.3	198
26.31	203	26.31	200	26.31	199	26.31	207
26.32	197	26.32	201	26.32	182	26.32	209
26.33	212	26.33	192	26.33	189	26.33	191
26.34	211	26.34	196	26.34	207	26.34	190
26.35	171	26.35	190	26.35	182	26.35	203
26.36	181	26.36	189	26.36	174	26.36	200
26.37	218	26.37	181	26.37	181	26.37	205
26.38	210	26.38	191	26.38	205	26.38	205
26.39	194	26.39	200	26.39	215	26.39	196
26.4	203	26.4	198	26.4	209	26.4	191
26.41	187	26.41	203	26.41	190	26.41	200
26.42	183	26.42	190	26.42	195	26.42	208
26.43	185	26.43	193	26.43	194	26.43	198
26.44	183	26.44	207	26.44	204	26.44	187
26.45	189	26.45	188	26.45	198	26.45	228
26.46	198	26.46	187	26.46	192	26.46	210
26.47	181	26.47	196	26.47	205	26.47	182
26.48	177	26.48	196	26.48	201	26.48	179
26.49	185	26.49	187	26.49	183	26.49	174
26.5	187	26.5	193	26.5	190	26.5	210
26.51	200	26.51	196	26.51	193	26.51	211
26.52	177	26.52	191	26.52	184	26.52	201
26.53	217	26.53	198	26.53	190	26.53	205
26.54	203	26.54	190	26.54	204	26.54	191
26.55	188	26.55	197	26.55	171	26.55	166
26.56	198	26.56	196	26.56	190	26.56	185
26.57	190	26.57	186	26.57	198	26.57	213
26.58	175	26.58	193	26.58	203	26.58	205
26.59	174	26.59	208	26.59	201	26.59	196
26.6	191	26.6	199	26.6	180	26.6	182
26.61	206	26.61	213	26.61	178	26.61	187
26.62	201	26.62	194	26.62	202	26.62	181
26.63	178	26.63	186	26.63	191	26.63	186
26.64	169	26.64	220	26.64	205	26.64	195
26.65	174	26.65	201	26.65	193	26.65	183
26.66	185	26.66	187	26.66	185	26.66	180
26.67	181	26.67	197	26.67	198	26.67	171
26.68	199	26.68	186	26.68	222	26.68	199
26.69	210	26.69	188	26.69	214	26.69	221
26.7	219	26.7	196	26.7	205	26.7	202
26.71	188	26.71	207	26.71	192	26.71	203
26.72	182	26.72	187	26.72	183	26.72	215
26.73	171	26.73	197	26.73	199	26.73	219
26.74	181	26.74	189	26.74	187	26.74	182
26.75	198	26.75	175	26.75	186	26.75	187
26.76	189	26.76	214	26.76	187	26.76	195
26.77	193	26.77	229	26.77	205	26.77	191
26.78	203	26.78	206	26.78	205	26.78	181
26.79	190	26.79	201	26.79	192	26.79	206
26.8	183	26.8	201	26.8	188	26.8	202
26.81	187	26.81	199	26.81	188	26.81	195
26.82	206	26.82	201	26.82	187	26.82	177
26.83	212	26.83	214	26.83	181	26.83	179
26.84	188	26.84	224	26.84	174	26.84	190
26.85	191	26.85	219	26.85	182	26.85	182
26.86	205	26.86	199	26.86	203	26.86	189
26.87	210	26.87	198	26.87	204	26.87	213
26.88	192	26.88	215	26.88	176	26.88	211
26.89	192	26.89	213	26.89	194	26.89	193
26.9	181	26.9	190	26.9	196	26.9	194
26.91	186	26.91	178	26.91	184	26.91	191
26.92	210	26.92	199	26.92	192	26.92	190
26.93	202	26.93	195	26.93	202	26.93	185
26.94	203	26.94	176	26.94	187	26.94	192
26.95	186	26.95	173	26.95	204	26.95	201
26.96	193	26.96	175	26.96	203	26.96	224
26.97	215	26.97	187	26.97	176	26.97	212
26.98	190	26.98	199	26.98	171	26.98	180
26.99	183	26.99	205	26.99	188	26.99	189
27	202	27	198	27	173	27	181
27.01	206	27.01	186	27.01	183	27.01	178
27.02	174	27.02	192	27.02	193	27.02	208
27.03	189	27.03	200	27.03	187	27.03	208
27.04	197	27.04	191	27.04	199	27.04	210
27.05	187	27.05	177	27.05	199	27.05	197
27.06	198	27.06	179	27.06	183	27.06	198
27.07	203	27.07	167	27.07	178	27.07	193
27.08	210	27.08	168	27.08	197	27.08	170
27.09	187	27.09	169	27.09	204	27.09	186
27.1	182	27.1	183	27.1	175	27.1	191
27.11	189	27.11	198	27.11	192	27.11	193
27.12	216	27.12	198	27.12	197	27.12	180
27.13	209	27.13	205	27.13	188	27.13	172
27.14	178	27.14	195	27.14	182	27.14	199
27.15	181	27.15	193	27.15	208	27.15	201
27.16	200	27.16	180	27.16	207	27.16	212
27.17	183	27.17	192	27.17	196	27.17	205
27.18	170	27.18	183	27.18	190	27.18	202
27.19	184	27.19	181	27.19	199	27.19	208
27.2	189	27.2	221	27.2	176	27.2	187
27.21	181	27.21	204	27.21	183	27.21	186
27.22	179	27.22	215	27.22	183	27.22	188
27.23	181	27.23	208	27.23	199	27.23	188
27.24	186	27.24	192	27.24	198	27.24	175
27.25	199	27.25	180	27.25	169	27.25	191
27.26	194	27.26	196	27.26	188	27.26	208
27.27	190	27.27	205	27.27	200	27.27	202
27.28	204	27.28	212	27.28	203	27.28	187
27.29	196	27.29	192	27.29	198	27.29	206
27.3	176	27.3	171	27.3	184	27.3	219
27.31	189	27.31	190	27.31	175	27.31	203
27.32	198	27.32	197	27.32	208	27.32	178
27.33	195	27.33	197	27.33	190	27.33	189
27.34	181	27.34	196	27.34	186	27.34	175
27.35	193	27.35	188	27.35	201	27.35	195
27.36	176	27.36	207	27.36	183	27.36	217
27.37	175	27.37	199	27.37	176	27.37	199
27.38	185	27.38	195	27.38	176	27.38	207
27.39	190	27.39	183	27.39	197	27.39	199
27.4	195	27.4	184	27.4	195	27.4	207
27.41	184	27.41	191	27.41	189	27.41	196
27.42	196	27.42	193	27.42	197	27.42	177
27.43	209	27.43	216	27.43	199	27.43	166
27.44	176	27.44	205	27.44	184	27.44	182
27.45	178	27.45	193	27.45	173	27.45	207
27.46	180	27.46	175	27.46	199	27.46	218
27.47	183	27.47	178	27.47	207	27.47	218
27.48	173	27.48	207	27.48	207	27.48	209
27.49	173	27.49	197	27.49	203	27.49	210
27.5	173	27.5	187	27.5	212	27.5	210
27.51	184	27.51	185	27.51	203	27.51	208
27.52	176	27.52	188	27.52	203	27.52	192
27.53	191	27.53	167	27.53	181	27.53	189
27.54	213	27.54	182	27.54	193	27.54	165
27.55	176	27.55	197	27.55	209	27.55	180
27.56	201	27.56	197	27.56	204	27.56	201
27.57	202	27.57	175	27.57	193	27.57	201
27.58	170	27.58	181	27.58	190	27.58	212
27.59	161	27.59	191	27.59	193	27.59	205
27.6	177	27.6	170	27.6	196	27.6	199
27.61	176	27.61	203	27.61	195	27.61	193
27.62	194	27.62	193	27.62	185	27.62	173
27.63	169	27.63	191	27.63	193	27.63	190
27.64	175	27.64	196	27.64	193	27.64	197
27.65	192	27.65	185	27.65	178	27.65	218
27.66	204	27.66	188	27.66	186	27.66	213
27.67	191	27.67	194	27.67	185	27.67	200
27.68	198	27.68	192	27.68	178	27.68	207
27.69	202	27.69	195	27.69	194	27.69	195
27.7	195	27.7	206	27.7	205	27.7	190
27.71	212	27.71	184	27.71	205	27.71	189
27.72	202	27.72	176	27.72	198	27.72	180
27.73	186	27.73	185	27.73	187	27.73	181
27.74	191	27.74	192	27.74	171	27.74	197
27.75	203	27.75	209	27.75	186	27.75	198
27.76	212	27.76	190	27.76	202	27.76	184
27.77	199	27.77	178	27.77	203	27.77	203
27.78	190	27.78	189	27.78	182	27.78	205
27.79	194	27.79	195	27.79	192	27.79	197
27.8	214	27.8	202	27.8	180	27.8	189
27.81	180	27.81	193	27.81	193	27.81	192
27.82	187	27.82	197	27.82	192	27.82	162
27.83	163	27.83	169	27.83	201	27.83	198
27.84	193	27.84	187	27.84	195	27.84	199
27.85	202	27.85	211	27.85	193	27.85	210
27.86	197	27.86	199	27.86	198	27.86	186
27.87	195	27.87	198	27.87	200	27.87	211
27.88	201	27.88	194	27.88	188	27.88	203
27.89	200	27.89	200	27.89	191	27.89	179
27.9	201	27.9	195	27.9	185	27.9	197
27.91	197	27.91	187	27.91	176	27.91	215
27.92	186	27.92	169	27.92	192	27.92	189
27.93	172	27.93	188	27.93	197	27.93	179
27.94	168	27.94	208	27.94	207	27.94	202
27.95	184	27.95	191	27.95	196	27.95	173
27.96	180	27.96	181	27.96	185	27.96	184
27.97	182	27.97	213	27.97	182	27.97	206
27.98	187	27.98	188	27.98	208	27.98	199
27.99	194	27.99	162	27.99	191	27.99	199
28	203	28	175	28	185	28	207
28.01	212	28.01	177	28.01	202	28.01	174
28.02	201	28.02	205	28.02	204	28.02	194
28.03	184	28.03	192	28.03	198	28.03	198
28.04	192	28.04	188	28.04	176	28.04	201
28.05	167	28.05	192	28.05	184	28.05	180
28.06	182	28.06	205	28.06	191	28.06	183
28.07	178	28.07	198	28.07	162	28.07	190
28.08	183	28.08	210	28.08	174	28.08	186
28.09	199	28.09	207	28.09	183	28.09	184
28.1	214	28.1	201	28.1	185	28.1	172
28.11	192	28.11	173	28.11	176	28.11	184
28.12	188	28.12	176	28.12	188	28.12	200
28.13	193	28.13	197	28.13	188	28.13	201
28.14	185	28.14	183	28.14	169	28.14	182
28.15	192	28.15	171	28.15	193	28.15	200
28.16	193	28.16	181	28.16	200	28.16	192
28.17	201	28.17	174	28.17	197	28.17	180
28.18	191	28.18	177	28.18	193	28.18	188
28.19	182	28.19	176	28.19	195	28.19	184
28.2	192	28.2	169	28.2	191	28.2	179
28.21	189	28.21	162	28.21	195	28.21	190
28.22	203	28.22	170	28.22	212	28.22	187
28.23	205	28.23	159	28.23	219	28.23	190
28.24	190	28.24	182	28.24	204	28.24	180
28.25	195	28.25	200	28.25	194	28.25	179
28.26	193	28.26	192	28.26	193	28.26	184
28.27	208	28.27	192	28.27	212	28.27	194
28.28	183	28.28	182	28.28	218	28.28	194
28.29	174	28.29	181	28.29	192	28.29	185
28.3	184	28.3	189	28.3	195	28.3	198
28.31	188	28.31	179	28.31	202	28.31	199
28.32	202	28.32	173	28.32	179	28.32	196
28.33	203	28.33	197	28.33	176	28.33	201
28.34	194	28.34	189	28.34	181	28.34	203
28.35	209	28.35	158	28.35	187	28.35	209
28.36	187	28.36	180	28.36	191	28.36	192
28.37	199	28.37	177	28.37	200	28.37	203
28.38	211	28.38	187	28.38	210	28.38	194
28.39	214	28.39	195	28.39	177	28.39	190
28.4	197	28.4	192	28.4	169	28.4	201
28.41	211	28.41	207	28.41	188	28.41	218
28.42	210	28.42	203	28.42	192	28.42	212
28.43	198	28.43	188	28.43	194	28.43	214
28.44	186	28.44	181	28.44	191	28.44	209
28.45	203	28.45	178	28.45	195	28.45	200
28.46	176	28.46	181	28.46	174	28.46	196
28.47	179	28.47	172	28.47	194	28.47	177
28.48	192	28.48	196	28.48	192	28.48	196
28.49	190	28.49	197	28.49	175	28.49	205
28.5	191	28.5	199	28.5	172	28.5	196
28.51	184	28.51	184	28.51	169	28.51	188
28.52	187	28.52	182	28.52	180	28.52	186
28.53	183	28.53	194	28.53	186	28.53	198
28.54	185	28.54	195	28.54	189	28.54	206
28.55	196	28.55	199	28.55	187	28.55	198
28.56	190	28.56	201	28.56	187	28.56	178
28.57	196	28.57	204	28.57	190	28.57	182
28.58	224	28.58	188	28.58	201	28.58	187
28.59	194	28.59	184	28.59	209	28.59	204
28.6	185	28.6	176	28.6	194	28.6	205
28.61	177	28.61	178	28.61	175	28.61	195
28.62	169	28.62	178	28.62	200	28.62	202
28.63	189	28.63	181	28.63	188	28.63	183
28.64	190	28.64	180	28.64	174	28.64	183
28.65	192	28.65	175	28.65	192	28.65	181
28.66	195	28.66	187	28.66	186	28.66	205
28.67	205	28.67	200	28.67	170	28.67	190
28.68	168	28.68	189	28.68	188	28.68	193
28.69	189	28.69	189	28.69	200	28.69	181
28.7	203	28.7	199	28.7	192	28.7	177
28.71	200	28.71	198	28.71	204	28.71	184
28.72	208	28.72	177	28.72	201	28.72	187
28.73	199	28.73	184	28.73	197	28.73	172
28.74	185	28.74	174	28.74	184	28.74	178
28.75	176	28.75	194	28.75	180	28.75	192
28.76	178	28.76	217	28.76	199	28.76	191
28.77	180	28.77	206	28.77	194	28.77	195
28.78	187	28.78	202	28.78	206	28.78	211
28.79	189	28.79	198	28.79	200	28.79	207
28.8	201	28.8	197	28.8	179	28.8	186
28.81	203	28.81	181	28.81	201	28.81	169
28.82	203	28.82	182	28.82	208	28.82	176
28.83	187	28.83	176	28.83	189	28.83	206
28.84	181	28.84	179	28.84	184	28.84	193
28.85	175	28.85	215	28.85	195	28.85	175
28.86	184	28.86	196	28.86	200	28.86	179
28.87	220	28.87	188	28.87	179	28.87	189
28.88	209	28.88	181	28.88	169	28.88	193
28.89	202	28.89	178	28.89	188	28.89	189
28.9	184	28.9	179	28.9	187	28.9	185
28.91	196	28.91	175	28.91	194	28.91	198
28.92	173	28.92	204	28.92	195	28.92	196
28.93	178	28.93	219	28.93	190	28.93	197
28.94	209	28.94	213	28.94	181	28.94	205
28.95	204	28.95	190	28.95	192	28.95	191
28.96	183	28.96	174	28.96	204	28.96	198
28.97	196	28.97	176	28.97	206	28.97	207
28.98	216	28.98	185	28.98	182	28.98	206
28.99	188	28.99	202	28.99	174	28.99	187
29	190	29	201	29	190	29	177
29.01	191	29.01	198	29.01	166	29.01	199
29.02	177	29.02	202	29.02	158	29.02	199
29.03	182	29.03	186	29.03	170	29.03	202
29.04	157	29.04	213	29.04	169	29.04	199
29.05	165	29.05	202	29.05	185	29.05	214
29.06	167	29.06	199	29.06	187	29.06	206
29.07	182	29.07	204	29.07	191	29.07	203
29.08	196	29.08	207	29.08	166	29.08	199
29.09	201	29.09	200	29.09	193	29.09	198
29.1	212	29.1	192	29.1	187	29.1	200
29.11	182	29.11	192	29.11	177	29.11	198
29.12	188	29.12	187	29.12	180	29.12	193
29.13	191	29.13	176	29.13	169	29.13	191
29.14	191	29.14	192	29.14	176	29.14	192
29.15	194	29.15	195	29.15	207	29.15	164
29.16	193	29.16	182	29.16	201	29.16	190
29.17	205	29.17	182	29.17	194	29.17	188
29.18	186	29.18	186	29.18	183	29.18	186
29.19	201	29.19	171	29.19	176	29.19	176
29.2	204	29.2	185	29.2	179	29.2	181
29.21	201	29.21	198	29.21	195	29.21	197
29.22	199	29.22	197	29.22	213	29.22	178
29.23	189	29.23	205	29.23	194	29.23	174
29.24	204	29.24	209	29.24	198	29.24	183
29.25	171	29.25	193	29.25	190	29.25	163
29.26	178	29.26	168	29.26	198	29.26	180
29.27	199	29.27	181	29.27	187	29.27	189
29.28	185	29.28	186	29.28	194	29.28	195
29.29	200	29.29	188	29.29	206	29.29	201
29.3	181	29.3	193	29.3	199	29.3	196
29.31	199	29.31	186	29.31	191	29.31	177
29.32	174	29.32	188	29.32	179	29.32	195
29.33	184	29.33	182	29.33	200	29.33	189
29.34	192	29.34	190	29.34	186	29.34	191
29.35	187	29.35	200	29.35	183	29.35	178
29.36	191	29.36	189	29.36	190	29.36	180
29.37	187	29.37	190	29.37	176	29.37	200
29.38	200	29.38	207	29.38	184	29.38	187
29.39	196	29.39	209	29.39	210	29.39	195
29.4	193	29.4	205	29.4	205	29.4	195
29.41	186	29.41	194	29.41	206	29.41	192
29.42	200	29.42	188	29.42	189	29.42	196
29.43	182	29.43	175	29.43	196	29.43	203
29.44	159	29.44	179	29.44	185	29.44	190
29.45	182	29.45	175	29.45	186	29.45	187
29.46	208	29.46	174	29.46	190	29.46	188
29.47	187	29.47	161	29.47	178	29.47	175
29.48	173	29.48	191	29.48	206	29.48	192
29.49	191	29.49	224	29.49	193	29.49	177
29.5	157	29.5	199	29.5	167	29.5	189
29.51	179	29.51	187	29.51	172	29.51	184
29.52	168	29.52	174	29.52	193	29.52	186
29.53	179	29.53	162	29.53	185	29.53	185
29.54	167	29.54	183	29.54	188	29.54	196
29.55	193	29.55	191	29.55	186	29.55	194
29.56	197	29.56	183	29.56	181	29.56	182
29.57	187	29.57	176	29.57	187	29.57	194
29.58	183	29.58	195	29.58	205	29.58	207
29.59	174	29.59	193	29.59	193	29.59	202
29.6	167	29.6	188	29.6	199	29.6	206
29.61	178	29.61	188	29.61	212	29.61	222
29.62	205	29.62	183	29.62	207	29.62	227
29.63	213	29.63	193	29.63	200	29.63	199
29.64	183	29.64	183	29.64	202	29.64	188
29.65	192	29.65	183	29.65	179	29.65	167
29.66	178	29.66	179	29.66	160	29.66	168
29.67	163	29.67	168	29.67	180	29.67	179
29.68	187	29.68	174	29.68	193	29.68	197
29.69	180	29.69	190	29.69	198	29.69	220
29.7	198	29.7	175	29.7	188	29.7	210
29.71	205	29.71	164	29.71	190	29.71	182
29.72	191	29.72	180	29.72	218	29.72	179
29.73	203	29.73	164	29.73	194	29.73	196
29.74	184	29.74	180	29.74	193	29.74	194
29.75	178	29.75	190	29.75	194	29.75	195
29.76	182	29.76	187	29.76	184	29.76	198
29.77	182	29.77	187	29.77	195	29.77	193
29.78	180	29.78	194	29.78	186	29.78	177
29.79	189	29.79	188	29.79	177	29.79	184
29.8	184	29.8	180	29.8	164	29.8	191
29.81	198	29.81	185	29.81	187	29.81	182
29.82	210	29.82	191	29.82	185	29.82	190
29.83	196	29.83	176	29.83	168	29.83	184
29.84	174	29.84	186	29.84	191	29.84	176
29.85	184	29.85	205	29.85	194	29.85	173
29.86	174	29.86	201	29.86	170	29.86	173
29.87	167	29.87	180	29.87	183	29.87	189
29.88	178	29.88	185	29.88	189	29.88	199
29.89	168	29.89	184	29.89	182	29.89	204
29.9	169	29.9	174	29.9	179	29.9	186
29.91	192	29.91	172	29.91	187	29.91	174
29.92	207	29.92	182	29.92	179	29.92	175
29.93	196	29.93	184	29.93	186	29.93	192
29.94	175	29.94	189	29.94	198	29.94	216
29.95	175	29.95	184	29.95	191	29.95	206
29.96	175	29.96	176	29.96	201	29.96	198
29.97	188	29.97	171	29.97	190	29.97	189
[truncated: 6,003 more rows]

## Sheet: Fig.3d
Fig.3d
Binding energy	lc-Cu		Cu2O
581.68	2217.8	581.68	2384.52
581.58	2222.92	581.58	2380.35
581.48	2227.88	581.48	2376.96
581.38	2232.67	581.38	2374.35
581.28	2237.31	581.28	2372.53
581.18	2241.79	581.18	2371.48
581.08	2246.12	581.08	2371.22
580.98	2250.28	580.98	2371.74
580.88	2254.29	580.88	2373.03
580.78	2258.13	580.78	2375.11
580.68	2261.82	580.68	2377.97
580.58	2268.89	580.58	2383.96
580.48	2268.47	580.48	2385.12
580.38	2271.94	580.38	2387.56
580.28	2269.66	580.28	2399.33
580.18	2273.67	580.18	2403.86
580.08	2281.52	580.08	2416.63
579.98	2289.22	579.98	2422.68
579.88	2287.52	579.88	2429.76
579.78	2291.53	579.78	2438.66
579.68	2293.93	579.68	2450.01
579.58	2303.58	579.58	2452.44
579.48	2313.27	579.48	2448.39
579.38	2318.43	579.38	2437.67
579.28	2319.8	579.28	2445.3
579.18	2321.64	579.18	2454.3
579.08	2330.29	579.08	2454.42
578.98	2341.75	578.98	2451.56
578.88	2349.23	578.88	2448.21
578.78	2353.11	578.78	2456.81
578.68	2360.23	578.68	2465.66
578.58	2364.44	578.58	2472.48
578.48	2361.25	578.48	2472.99
578.38	2363.58	578.38	2475.46
578.28	2368.28	578.28	2475.9
578.18	2375.5	578.18	2486.05
578.08	2380.38	578.08	2506.25
577.98	2383.57	577.98	2510.92
577.88	2384.93	577.88	2510.45
577.78	2390.3	577.78	2511.32
577.68	2394.16	577.68	2512.8
577.58	2391.49	577.58	2513.85
577.48	2385.21	577.48	2512.06
577.38	2384.46	577.38	2514.43
577.28	2384.07	577.28	2523.78
577.18	2392.2	577.18	2525.58
577.08	2398	577.08	2520
576.98	2407.84	576.98	2521.58
576.88	2414.48	576.88	2523.61
576.78	2419.69	576.78	2533.98
576.68	2424.64	576.68	2533.18
576.58	2433.23	576.58	2527.73
576.48	2437.21	576.48	2526.78
576.38	2445.11	576.38	2529.26
576.28	2459.61	576.28	2538.3
576.18	2467.3	576.18	2562.26
576.08	2479.56	576.08	2580.41
575.98	2494.58	575.98	2584.55
575.88	2506.1	575.88	2591.5
575.78	2521.07	575.78	2605.19
575.68	2528.13	575.68	2626.2
575.58	2538.02	575.58	2637.78
575.48	2549.65	575.48	2644.21
575.38	2560.25	575.38	2653.78
575.28	2572.19	575.28	2663.17
575.18	2586.13	575.18	2672.29
575.08	2597.47	575.08	2676.1
574.98	2608.35	574.98	2677.03
574.88	2618.88	574.88	2674.48
574.78	2622.08	574.78	2679.4
574.68	2625.23	574.68	2674.72
574.58	2635.68	574.58	2674.59
574.48	2643.66	574.48	2680.29
574.38	2656.41	574.38	2693.19
574.28	2661.89	574.28	2709.18
574.18	2669.21	574.18	2722.98
574.08	2688.5	574.08	2732.8
573.98	2707.16	573.98	2742.33
573.88	2728.47	573.88	2758.42
573.78	2750.09	573.78	2771.75
573.68	2762.63	573.68	2782.48
573.58	2775.45	573.58	2791.04
573.48	2783.6	573.48	2800.92
573.38	2796.42	573.38	2810.51
573.28	2817.09	573.28	2812.81
573.18	2831.85	573.18	2819.48
573.08	2848.41	573.08	2828.62
572.98	2853.85	572.98	2829.74
572.88	2861.84	572.88	2840.97
572.78	2867.29	572.78	2843.92
572.68	2883.04	572.68	2855.19
572.58	2895.52	572.58	2864.98
572.48	2893.73	572.48	2878.9
572.38	2899.61	572.38	2892.86
572.28	2906.24	572.28	2900.12
572.18	2919.22	572.18	2913.99
572.08	2929.8	572.08	2927.5
571.98	2938.45	571.98	2944.94
571.88	2955.29	571.88	2956.92
571.78	2961.46	571.78	2966.48
571.68	2964.24	571.68	2981.82
571.58	2975.28	571.58	3005.62
571.48	2984.39	571.48	3024.13
571.38	2998.95	571.38	3042.92
571.28	3010.06	571.28	3071.27
571.18	3012.88	571.18	3128.42
571.08	3022.17	571.08	3183.06
570.98	3031.57	570.98	3234.84
570.88	3051.01	570.88	3302.9
570.78	3075.05	570.78	3369.6
570.68	3101.21	570.68	3465.57
570.58	3119.78	570.58	3550.32
570.48	3152.37	570.48	3636.84
570.38	3210.67	570.38	3725.65
570.28	3265.82	570.28	3810.14
570.18	3320.56	570.18	3891.98
570.08	3376.79	570.08	3968.82
569.98	3439.68	569.98	4027.31
569.88	3499.76	569.88	4061.16
569.78	3547.58	569.78	4078.32
569.68	3606.36	569.68	4078.83
569.58	3663.53	569.58	4062.86
569.48	3697.19	569.48	4022.94
569.38	3727.35	569.38	3971.17
569.28	3750.14	569.28	3908.03
569.18	3767.97	569.18	3833.71
569.08	3782.32	569.08	3732.84
568.98	3787.72	568.98	3630.62
568.88	3792.48	568.88	3533.19
568.78	3794.89	568.78	3434.01
568.68	3789.71	568.68	3343.82
568.58	3780.1	568.58	3245.31
568.48	3780.2	568.48	3152.83
568.38	3782.44	568.38	3079.07
568.28	3778.78	568.28	3012.56
568.18	3785.78	568.18	2948.86
568.08	3799.65	568.08	2900.72
567.98	3821.33	567.98	2842.33
567.88	3842.55	567.88	2795.13
567.78	3875.78	567.78	2755.33
567.68	3910.28	567.68	2719.21
567.58	3927.19	567.58	2686.32
567.48	3923.36	567.48	2646.16
567.38	3908.25	567.38	2609.31
567.28	3879.51	567.28	2568.74
567.18	3828.92	567.18	2528.33
567.08	3756.92	567.08	2492.59
566.98	3673.57	566.98	2460.37
566.88	3575.92	566.88	2425.95
566.78	3458.72	566.78	2386.17
566.68	3324.3	566.68	2350.37
566.58	3184.45	566.58	2316.38
566.48	3049.27	566.48	2288.83
566.38	2917.93	566.38	2263.91
566.28	2794.25	566.28	2239.91
566.18	2683.23	566.18	2210.22
566.08	2582.42	566.08	2191.11
565.98	2497.05	565.98	2168.1
565.88	2425.87	565.88	2150.26
565.78	2374.37	565.78	2127.18
565.68	2333.98	565.68	2098.49
565.58	2294.83	565.58	2073.55
565.48	2262.75	565.48	2048.98
565.38	2235.87	565.38	2031.17
565.28	2221.33	565.28	2012.73
565.18	2203.15	565.18	2004.26
565.08	2197.5	565.08	1996.85
564.98	2195.04	564.98	1992.49
564.88	2195.2	564.88	1985.52
564.78	2189.57	564.78	1983.72
564.68	2183.92	564.68	1983.94
564.58	2173.22	564.58	1980.06
564.48	2159.67	564.48	1976.45
564.38	2135.22	564.38	1970.42
564.28	2097.66	564.28	1964.84
564.18	2049.98	564.18	1950.88
564.08	2010.85	564.08	1937.59
563.98	1964.07	563.98	1923.98
563.88	1912.37	563.88	1907.8
563.78	1869	563.78	1895.45
563.68	1831.14	563.68	1878.87
563.58	1785.33	563.58	1858.27
563.48	1738.52	563.48	1843.66
563.38	1704.44	563.38	1826.41
563.28	1669.35	563.28	1810.97
563.18	1635.84	563.18	1798.08
563.08	1618.56	563.08	1783.84
562.98	1602.23	562.98	1776.43
562.88	1592.35	562.88	1761.93
562.78	1578.83	562.78	1742.96
562.68	1564.27	562.68	1723.13
562.58	1550.4	562.58	1703.04
562.48	1541.01	562.48	1687.49
562.38	1528.89	562.38	1673.89
562.28	1517.96	562.28	1662.85
562.18	1512.87	562.18	1650.31
562.08	1512.26	562.08	1642.16
561.98	1499.94	561.98	1635.04
561.88	1491.01	561.88	1629.41
561.78	1486.38	561.78	1624.04
561.68	1481.61	561.68	1612.71
561.58	1468.56	561.58	1600.03
561.48	1458.98	561.48	1599.64
561.38	1463.41	561.38	1597.67
561.28	1458.28	561.28	1596.01
561.18	1453.41	561.18	1596.79
561.08	1450.79	561.08	1600.02
560.98	1447.42	560.98	1598.46
560.88	1445.47	560.88	1593.54
560.78	1441.85	560.78	1588.69
560.68	1437.56	560.68	1583.87
560.58	1432.99	560.58	1581.46
560.48	1433.82	560.48	1578.01
560.38	1429.4	560.38	1566.76
560.28	1421.87	560.28	1561.18
560.18	1414.82	560.18	1552.69
560.08	1408.88	560.08	1545.21
559.98	1400.44	559.98	1537.93
559.88	1392.51	559.88	1531.57
559.78	1383.23	559.78	1526.05
559.68	1377.56	559.68	1520.16
559.58	1368.94	559.58	1516.54
559.48	1362.61	559.48	1519.43
559.38	1354.68	559.38	1524.99
559.28	1347.84	559.28	1524.24
559.18	1339.6	559.18	1522.99
559.08	1332.48	559.08	1518.16
558.98	1327.23	558.98	1512.37
558.88	1326.23	558.88	1502.31
558.78	1320.98	558.78	1497.02
558.68	1321.67	558.68	1487.08
558.58	1322.76	558.58	1477.75
558.48	1325.32	558.48	1467.51
558.38	1316.51	558.38	1460.31
558.28	1312.24	558.28	1457.62
558.18	1313.72	558.18	1456.7
558.08	1311.62	558.08	1457.48
557.98	1308.56	557.98	1457.59
557.88	1305.14	557.88	1459.41
557.78	1300.77	557.78	1464.22
557.68	1299.95	557.68	1460.29
557.58	1296.45	557.58	1459.28
557.48	1292.37	557.48	1458.26
557.38	1287.72	557.38	1457.22
557.28	1282.5	557.28	1456.18
557.18	1276.71	557.18	1455.13
557.08	1270.34	557.08	1454.06
556.98	1263.4	556.98	1452.99
556.88	1255.89	556.88	1451.9
556.78	1247.81	556.78	1450.81
556.68	1239.16	556.68	1449.7

## Sheet: Fig.3e
Fig.3e
Energy	Cu2O	Energy	LC-Cu	Energy	Cu foil
8850.37	0.000231573	8850.4	0.000169619	8868.11	-0.00060043
8854.3	0.000302396	8854.34	0.00054786	8873.12	-0.000300968
8858.16	0.000147648	8858.16	-0.000161894	8878.31	-0.000127452
8861.95	0.000521371	8862.1	0.00111	8883.41	-0.000528631
8866.08	2.51555e-05	8866.01	0.000276452	8888.31	-0.00018064
8870.07	6.29258e-05	8870.07	8.7149e-05	8893.11	-0.000183621
8874.25	-0.000213257	8874.28	-0.000908043	8897.99	-0.0002749
8878.13	1.21694e-05	8878.32	-6.84751e-05	8903.11	-0.00032132
8882.39	-0.00353	8882.42	-0.000568452	8908.19	-0.000501908
8886.39	-0.000242744	8886.27	-0.00618	8913.2	-0.000562093
8890.32	-0.000457971	8890.35	-0.00199	8918.22	-0.000402454
8894.06	-7.46372e-05	8894.14	-0.000811063	8923.24	-0.000243636
8898.15	-0.000380482	8897.92	-0.00147	8928	-8.08152e-05
8902.12	-0.000128575	8902.16	-0.000270673	8932.85	0.000134423
8906.07	-0.000402488	8906.26	-0.00115	8938.12	5.12839e-05
8910.32	-0.000250341	8910.32	-0.000168031	8943.13	0.000810198
8914.23	-0.00089433	8914.49	-0.000631223	8948.22	0.00144
8918.33	-0.000154298	8918.41	0.000277731	8953.2	0.00202
8922.18	-0.000228786	8922.14	9.23028e-05	8958.07	0.00352
8926.18	0.000131523	8926.18	0.00039889	8962.99	0.00557
8930.03	0.000143341	8929.95	-0.000226255	8967.95	0.00938
8934.07	0.00035367	8934.11	0.000809883	8968.49	0.01006
8938.12	0.000104925	8938.16	0.0011	8968.8	0.01064
8942.02	0.000372921	8942.02	0.00148	8969.3	0.0114
8946.23	0.000830285	8946.31	0.00113	8970.07	0.01222
8950.33	0.00141	8950.29	0.00184	8970.33	0.01309
8954.27	0.00191	8954.35	0.00151	8970.83	0.01417
8958.07	0.00335	8958.23	0.0031	8971.33	0.01532
8959.26	0.00379	8959.19	0.00321	8971.84	0.01659
8960.22	0.0041	8960.15	0.00353	8972.38	0.0181
8961.22	0.00467	8961.18	0.00413	8972.88	0.02006
8962.07	0.00505	8961.91	0.00442	8973.61	0.02243
8963.07	0.00573	8963.03	0.00498	8973.84	0.02528
8964.07	0.00631	8964.07	0.00482	8974.34	0.02934
8964.99	0.00707	8965.07	0.00606	8974.84	0.03439
8966.06	0.00765	8966.18	0.0069	8975.65	0.04048
8967.1	0.00887	8966.99	0.0076	8976.19	0.04791
8968.03	0.00962	8967.99	0.00814	8976.42	0.05894
8968.3	0.01046	8968.41	0.00927	8976.92	0.07317
8969.22	0.01094	8969.22	0.01041	8977.46	0.09298
8969.76	0.01168	8969.8	0.01257	8978.19	0.12323
8970.37	0.01252	8970.37	0.01355	8978.73	0.17059
8971.03	0.01342	8970.99	0.01477	8979.24	0.23338
8971.61	0.01466	8971.61	0.0174	8979.47	0.29994
8972.18	0.01592	8972.26	0.01933	8980.05	0.35681
8972.84	0.01726	8972.84	0.02083	8980.51	0.39803
8973.42	0.01929	8973.45	0.02427	8981.05	0.42142
8973.99	0.02164	8974.03	0.02768	8981.47	0.43271
8974.57	0.02457	8974.61	0.0337	8982.28	0.43641
8975.23	0.02857	8975.23	0.04267	8982.82	0.43774
8975.88	0.03409	8975.88	0.05209	8983.33	0.44093
8976.5	0.0414	8976.5	0.06291	8983.83	0.44964
8977.04	0.05174	8977.08	0.07904	8984.33	0.46436
8977.69	0.06461	8977.69	0.10154	8984.56	0.48178
8978.31	0.08167	8978.31	0.13779	8985.02	0.4992
8978.89	0.10626	8978.97	0.19607	8985.6	0.51741
8979.55	0.14555	8979.58	0.27687	8986.3	0.53531
8980.16	0.21117	8980.2	0.35857	8986.61	0.5547
8980.74	0.31395	8980.78	0.41982	8987.07	0.57708
8981.36	0.43662	8981.36	0.45856	8987.57	0.60391
8981.94	0.52025	8981.98	0.47702	8988.04	0.63364
8982.55	0.53174	8982.63	0.48194	8988.5	0.66512
8983.21	0.5061	8983.25	0.48075	8989.24	0.70183
8983.79	0.48209	8983.87	0.48498	8989.55	0.73862
8984.41	0.47747	8984.41	0.49769	8990.01	0.77707
8984.99	0.49145	8985.03	0.51892	8990.51	0.8153
8985.6	0.5165	8985.6	0.54244	8991.01	0.85242
8986.26	0.54469	8986.26	0.56571	8991.52	0.88606
8986.8	0.57382	8986.88	0.58998	8992.21	0.91684
8987.38	0.60462	8987.42	0.61624	8992.52	0.94208
8988	0.63901	8987.77	0.64632	8992.99	0.96039
8988.31	0.67483	8988.58	0.67979	8993.49	0.97025
8989.12	0.71255	8989.16	0.71636	8993.95	0.97401
8989.78	0.75159	8989.78	0.75639	8994.42	0.97102
8990.36	0.79433	8990.44	0.79796	8994.88	0.96367
8990.94	0.84126	8990.98	0.83746	8995.31	0.95328
8991.52	0.8931	8991.56	0.87562	8995.81	0.94334
8992.14	0.94738	8992.14	0.91074	8996.35	0.93219
8992.72	0.99611	8992.76	0.93893	8996.82	0.92246
8993.34	1.03614	8993.3	0.96103	8997.32	0.91424
8993.92	1.06451	8993.92	0.97436	8997.79	0.90921
8994.46	1.08428	8994.46	0.97909	8998.25	0.90708
8995	1.09917	8994.77	0.97836	8998.8	0.90872
8995.35	1.10913	8995.58	0.97349	8999.26	0.91425
8996.12	1.11254	8996.16	0.9659	9000.04	0.9243
8996.74	1.10645	8996.78	0.95815	9000.23	0.9375
8997.33	1.09028	8997.36	0.94922	9000.77	0.95226
8997.91	1.06644	8997.94	0.94163	9001.28	0.96908
8998.49	1.04092	8998.52	0.93734	9001.97	0.98325
8999.11	1.01676	8999.11	0.93532	9002.25	0.99302
8999.69	0.99467	8999.69	0.93781	9002.94	0.99792
9000.27	0.9738	9000.31	0.94407	9003.49	0.99703
9000.89	0.95487	9000.89	0.95266	9003.76	0.99106
9001.47	0.9397	9001.28	0.96355	9004.26	0.98098
9001.78	0.92835	9002.05	0.97468	9004.77	0.96903
9002.63	0.9215	9002.63	0.98184	9005.31	0.95609
9003.22	0.91901	9003.25	0.98486	9005.81	0.94431
9003.88	0.9204	9003.95	0.98299	9006.24	0.93306
9004.46	0.92476	9004.5	0.97775	9006.82	0.92271
9005.12	0.93121	9005.12	0.96998	9007.29	0.91452
9005.7	0.93805	9005.7	0.95916	9007.83	0.90646
9006.32	0.94569	9006.32	0.94943	9008.61	0.89801
9006.86	0.95392	9006.9	0.94069	9008.8	0.88859
9007.52	0.96169	9007.56	0.93253	9009.31	0.88215
9008.14	0.9709	9008.14	0.92558	9009.81	0.87578
9008.69	0.9775	9008.73	0.91764	9010.36	0.8713
9009.31	0.9894	9009.31	0.90909	9011.13	0.86869
9009.89	0.998	9009.97	0.90553	9011.41	0.86762
9010.59	1.00377	9010.55	0.90042	9012.14	0.86812
9011.21	1.00662	9011.17	0.89638	9012.69	0.86952
9011.8	1.00681	9011.83	0.89708	9012.96	0.87136
9012.42	1.00524	9012.46	0.89692	9013.47	0.87406
9013.04	1.0027	9013.04	0.89811	9013.93	0.87759
9013.58	1.00094	9013.62	0.9001	9014.71	0.88175
9014.2	0.99937	9014.28	0.90225	9014.98	0.88618
9014.87	0.99768	9014.91	0.90558	9015.49	0.8919
9015.45	0.99465	9015.49	0.90938	9015.95	0.89798
9016.03	0.98931	9016.07	0.91395	9016.46	0.9037
9016.66	0.98226	9016.66	0.91924	9017.24	0.90871
9017.28	0.97294	9017.35	0.92454	9017.74	0.92028
9017.94	0.96125	9017.94	0.92987	9018.06	0.92716
9018.52	0.95109	9018.56	0.93692	9018.48	0.93573
9019.11	0.94096	9019.15	0.94259	9019.26	0.94393
9019.73	0.93185	9019.77	0.94929	9019.53	0.9515
9020.31	0.92479	9020.35	0.95642	9020.04	0.9591
9020.9	0.91914	9020.9	0.96277	9020.51	0.96612
9021.52	0.91433	9021.56	0.96938	9021.01	0.97405
9021.91	0.91018	9022.14	0.97585	9021.79	0.9812
9022.69	0.90645	9022.45	0.9802	9022.07	0.98771
9023.27	0.90277	9023.31	0.98605	9022.53	0.99455
9023.86	0.89961	9023.86	0.99073	9022.96	1.00062
9024.48	0.89665	9024.52	0.99402	9023.47	1.006
9025.1	0.89438	9025.1	0.99708	9024.21	1.01059
9025.69	0.89233	9025.69	0.99797	9024.48	1.01349
9026.24	0.89017	9026	0.99724	9025.03	1.01588
9026.82	0.88866	9026.86	0.99599	9025.45	1.01602
9027.44	0.88749	9027.44	0.99245	9025.96	1.01571
9027.99	0.88613	9028.03	0.9881	9026.47	1.01298
9029.04	0.88509	9028.93	0.97903	9026.94	1.00974
9030.02	0.8848	9030.02	0.96924	9027.44	1.0049
9030.92	0.88629	9030.99	0.95919	9028.15	0.99958
9031.93	0.89	9031.93	0.94945	9029.04	0.98606
9032.91	0.89531	9032.95	0.94166	9030.02	0.97204
9033.84	0.90253	9033.84	0.93539	9031.03	0.95789
9034.86	0.9107	9034.9	0.93181	9032.05	0.94502
9035.88	0.91831	9035.88	0.92955	9032.91	0.93439
9036.85	0.92593	9036.89	0.9288	9033.84	0.92614
9037.87	0.93346	9037.79	0.92988	9034.9	0.92122
9038.81	0.94116	9038.89	0.93187	9035.95	0.91839
9039.82	0.94886	9039.94	0.93415	9036.89	0.9177
9040.88	0.95717	9040.88	0.93775	9037.83	0.91849
9041.9	0.96641	9041.9	0.94077	9038.61	0.92187
9042.95	0.97569	9042.99	0.94295	9039.9	0.92646
9043.89	0.9845	9043.97	0.94449	9040.92	0.93059
9044.99	0.99208	9044.91	0.94357	9041.93	0.93398
9045.93	0.99792	9045.97	0.94533	9042.99	0.93608
9046.95	1.00111	9047.06	0.94734	9043.89	0.93539
9047.85	1.00144	9048	0.95023	9044.91	0.93509
9048.98	0.99949	9049.06	0.95364	9046.05	0.93583
9050.08	0.99595	9050.04	0.9567	9047.02	0.9379
9051.1	0.99184	9051.14	0.95997	9047.96	0.94122
9052	0.98814	9052	0.9622	9049.1	0.94676
9053.18	0.98564	9053.1	0.96395	9049.88	0.9513
9054.08	0.98439	9054.08	0.96437	9051.1	0.95537
9055.06	0.98395	9055.1	0.9652	9052.08	0.95672
9056.04	0.98377	9056.12	0.96785	9053.14	0.95868
9057.06	0.98409	9057.06	0.9717	9054.2	0.95975
9058.08	0.98425	9058.12	0.97639	9055.1	0.96146
9059.11	0.98374	9059.03	0.9809	9056.12	0.96413
9060.05	0.98299	9060.05	0.98526	9057.1	0.96951
9060.99	0.98165	9060.99	0.9893	9058.08	0.97478
9061.93	0.98052	9061.97	0.99292	9059.14	0.98159
9062.88	0.97985	9062.92	0.99561	9060.09	0.9868
9063.98	0.97997	9063.98	0.99888	9061.07	0.99181
9064.88	0.98077	9064.92	1.00213	9062.01	0.99635
9065.79	0.98252	9065.63	1.00478	9062.96	0.99993
9066.85	0.98449	9066.81	1.00865	9063.94	1.00394
9067.8	0.98686	9067.83	1.01295	9064.88	1.00805
9068.78	0.98931	9068.7	1.01656	9065.79	1.01219
9069.68	0.99197	9069.76	1.02136	9066.81	1.01696
9070.67	0.99484	9070.75	1.02508	9067.75	1.02245
9071.61	0.99752	9071.73	1.02758	9068.74	1.02804
9072.64	0.99932	9072.68	1.02332	9069.8	1.0338
9073.66	1.00271	9073.62	1.02769	9070.75	1.03813
9074.73	1.0047	9074.77	1.02599	9071.69	1.0409
9075.75	1.00704	9075.79	1.02285	9072.68	1.04155
9076.58	1.0086	9076.58	1.01834	9073.74	1.04003
9077.72	1.01032	9077.72	1.01285	9074.81	1.03619
9078.75	1.01166	9078.79	1.0077	9075.75	1.0307
9079.77	1.01268	9079.74	1.00211	9076.66	1.02365
9080.76	1.01362	9080.8	0.9961	9077.8	1.01551
9081.83	1.01445	9081.79	0.99065	9078.79	1.00732
9082.77	1.0149	9082.89	0.98465	9079.77	0.99937
9083.84	1.01485	9083.84	0.98088	9080.8	0.99154
9084.83	1.01407	9084.83	0.97623	9081.79	0.98443
9085.82	1.01259	9085.94	0.97217	9082.89	0.97738
9086.73	1.01004	9086.84	0.96832	9083.84	0.97187
9087.95	1.00736	9087.87	0.96625	9084.91	0.96653
9088.86	1.00408	9088.94	0.96365	9085.78	0.96215
9089.81	1.00016	9089.89	0.96093	9086.92	0.95882
9090.88	0.99567	9091	0.9585	9087.91	0.95655
9091.87	0.99127	9091.91	0.95518	9088.98	0.95483
9092.74	0.98664	9092.94	0.95127	9090.01	0.95208
9093.85	0.98252	9093.85	0.94631	9090.96	0.94805
9094.8	0.9787	9094.88	0.94093	9091.94	0.94317
9095.86	0.9748	9095.86	0.93657	9092.97	0.93684
9096.82	0.9708	9096.82	0.93377	9093.92	0.93155
9097.81	0.96713	9097.85	0.93189	9094.83	0.92566
9098.68	0.96416	9098.84	0.93082	9095.9	0.92101
9099.71	0.96177	9099.71	0.93056	9096.85	0.91772
9100.62	0.95963	9100.66	0.93227	9097.89	0.91541
9101.57	0.95761	9101.53	0.93477	9098.76	0.91473
9102.56	0.956	9102.56	0.93823	9099.79	0.91582
9103.52	0.95486	9103.56	0.94203	9100.62	0.91828
9104.55	0.95448	9104.55	0.94694	9101.57	0.9222
9105.34	0.95433	9105.42	0.95204	9102.6	0.92688
9106.49	0.955	9106.61	0.95619	9103.56	0.93288
9107.49	0.95603	9107.56	0.96257	9104.55	0.93938
9108.44	0.95732	9108.56	0.96798	9105.54	0.94598
9109.55	0.95946	9109.67	0.97755	9106.53	0.95265
9110.54	0.96211	9110.54	0.9834	9107.56	0.95906
9111.5	0.96521	9111.54	0.98541	9108.56	0.96503
9112.65	0.96849	9112.61	0.98773	9109.59	0.96987
9113.6	0.97053	9113.64	0.99026	9110.54	0.97456
9114.56	0.97312	9114.6	0.9918	9111.54	0.97787
9115.59	0.97664	9115.59	0.99274	9112.57	0.98134
9116.59	0.9787	9116.67	0.99167	9113.64	0.98254
9117.62	0.981	9117.7	0.99184	9114.68	0.9846
9118.7	0.98273	9118.66	0.99224	9115.59	0.98548
9119.73	0.98421	9119.77	0.99436	9116.67	0.98584
9120.81	0.98544	9120.81	0.99715	9117.66	0.98561
9121.72	0.98619	9121.72	1.00161	9118.66	0.98744
9122.76	0.9869	9122.76	1.00579	9119.53	0.9891
9123.76	0.98742	9123.72	1.00985	9120.81	0.99263
9124.83	0.98831	9124.83	1.01457	9121.72	0.99666
9125.63	0.98867	9125.79	1.01999	9122.8	1.00323
9126.83	0.98956	9126.79	1.02656	9123.75	1.01106
9127.86	0.99043	9127.86	1.03226	9124.75	1.02
9129.54	0.99154	9129.66	1.04137	9125.79	1.03009
9131.61	0.99376	9131.65	1.04661	9126.83	1.03971
9133.49	0.99588	9133.45	1.04825	9127.9	1.04895
9135.49	0.9981	9135.49	1.0466	9129.5	1.06248
9137.33	1.00099	9137.41	1.04284	9131.65	1.06915
9139.33	1.00424	9139.41	1.03895	9133.53	1.0695
9141.29	1.00673	9141.29	1.03231	9135.49	1.06663
9143.29	1.00851	9143.37	1.02426	9137.33	1.06116
9145.33	1.00901	9145.45	1.01374	9139.41	1.0539
9147.41	1.00828	9147.45	1.00185	9141.28	1.04454
9149.5	1.0056	9149.58	0.9848	9143.25	1.03146
9151.46	1.00452	9151.5	0.97669	9145.37	1.01589
9153.59	1.00206	9153.59	0.96328	9147.41	0.999
9155.55	0.99968	9155.63	0.95251	9149.5	0.98036
9157.6	0.99766	9157.64	0.94602	9151.42	0.96202
9159.61	0.99636	9159.69	0.9444	9153.55	0.9445
9161.66	0.99561	9161.7	0.94493	9155.59	0.92955
9163.71	0.99515	9163.71	0.94986	9157.68	0.9197
9165.68	0.99559	9165.68	0.9586	9159.65	0.91689
9167.61	0.99666	9167.73	0.96971	9161.62	0.92132
9169.58	0.99814	9169.7	0.97985	9163.71	0.93185
9171.64	0.99924	9171.64	0.98841	9165.72	0.94643
9173.45	1.00005	9173.49	0.99449	9167.69	0.96185
9175.39	1.00102	9175.43	0.99594	9169.66	0.97603
9177.4	1.0015	9177.36	0.99823	9171.6	0.98808
9179.46	1.00282	9179.5	0.99841	9173.45	0.99592
9181.44	1.0041	9181.56	1.00015	9175.39	1.00028
9183.5	1.00501	9183.54	1.00199	9177.48	1.00299
9185.56	1.0051	9185.64	1.00084	9179.46	1.0028
9187.62	1.00486	9187.62	1.00079	9181.44	1.0011
9189.72	1.00383	9189.72	1.00177	9183.5	0.99932
9191.62	1.00364	9191.78	1.00152	9185.64	0.99997
9193.81	1.00403	9193.81	1.00087	9187.62	0.99955
9195.87	1.00398	9195.75	0.9997	9189.68	0.99924
9197.78	1.0032	9197.86	1.00107	9191.62	0.9982
9199.84	1.00254	9199.97	1.0046	9193.81	0.99648
9201.87	1.00201	9201.87	1.00952	9195.87	0.99498
9203.86	1.00045	9203.86	1.01459	9197.82	0.99587
9205.85	0.99937	9205.85	1.01907	9199.8	1.00033
9207.68	0.99873	9207.8	1.02405	9201.83	1.00834
9209.55	0.99769	9209.58	1.02698	9203.9	1.01861
9211.58	0.99681	9211.58	1.02959	9205.85	1.02816
9213.61	0.99593	9213.65	1.03055	9207.67	1.03508
9215.6	0.99476	9215.64	1.0293	9209.5	1.03888
9217.56	0.99402	9217.68	1.02552	9211.62	1.0405
9219.63	0.99313	9219.63	1.02122	9213.61	1.04032
9221.71	0.99202	9221.71	1.01665	9215.64	1.03832
9223.79	0.99112	9223.79	1.01133	9217.59	1.03619
9225.83	0.9908	9225.91	1.00513	9219.59	1.03187
9227.9	0.99103	9227.94	0.99885	9221.67	1.02549
9229.86	0.99153	9229.99	0.9926	9223.7	1.01781
9231.9	0.99292	9231.9	0.98848	9225.74	1.00872
9233.99	0.99281	9234.03	0.98457	9227.82	0.99943
9235.95	0.99336	9235.91	0.97995	9229.82	0.99082
9238.03	0.99436	9237.95	0.97804	9231.86	0.98266
9239.95	0.99485	9239.91	0.97791	9234.03	0.97662
9241.92	0.99534	9242	0.97866	9235.99	0.97195
9243.88	0.99584	9243.88	0.97857	9237.99	0.96933
9245.81	0.99655	9245.85	0.97953	9239.95	0.96914
9247.69	0.99787	9247.73	0.98074	9241.88	0.96945
9249.62	0.99862	9249.7	0.98211	9243.84	0.97232
9251.71	0.99933	9251.67	0.98389	9245.72	0.97459
9253.59	1.00047	9253.72	0.98582	9247.69	0.97652
9255.65	0.99924	9255.77	0.9852	9249.66	0.97773
9257.74	1.00137	9257.74	0.98788	9251.71	0.97907
9259.79	1.00223	9259.88	0.9901	9253.59	0.98017
9261.68	1.00285	9261.77	0.99141	9255.77	0.98158
9263.86	1.00319	9263.94	0.99316	9257.66	0.98358
9265.84	1.00321	9265.96	0.99493	9259.79	0.98546
9267.98	1.00362	9267.98	0.99668	9261.72	0.98772
9269.95	1.00377	9269.95	0.99871	9263.74	0.99045
9271.89	1.00345	9271.97	1.00082	9265.88	0.99341
9273.95	1.00389	9274.07	1.00293	9267.93	0.99619
9275.93	1.00448	9276.05	1.00471	9269.95	0.99938
9278.03	1.00442	9277.91	1.00651	9272.01	1.00195
9281	1.00443	9281.04	1.00804	9274.07	1.00425
9283.85	1.00279	9283.85	1.01118	9275.93	1.00583
9286.82	1.00226	9286.62	1.01517	9277.99	1.0078
9289.76	1.00288	9289.84	1.01301	9280.79	1.00996
9292.61	1.00285	9292.9	1.01272	9283.6	1.0118
9295.88	1.00274	9295.97	1.01353	9286.78	1.01439
9298.95	1.002	9298.74	1.01292	9289.8	1.01647
9302.06	1.00154	9302.06	1.01105	9292.78	1.01787
9304.88	1.00153	9304.96	1.00941	9295.88	1.02026
9308.16	1.00119	9308.2	1.00718	9298.78	1.02028
9311.19	1.00097	9311.23	1.00458	9301.85	1.01813
9314.18	1.00106	9314.18	1.0019	9305.04	1.01106
9317.14	1.00102	9317.09	0.99961	9308.11	1.01096
9319.92	1.0004	9319.8	0.99787	9311.19	1.00709
9322.84	0.99991	9322.8	0.99689	9313.97	1.00295
9325.84	0.99929	9325.92	0.99649	9316.84	0.99953
9328.84	0.99924	9328.88	0.99615	9319.92	0.99767
9331.84	0.99934	9331.93	0.99562	9322.8	0.99712
9334.89	0.99904	9334.98	0.99464	9325.84	0.9975
9338.07	0.99897	9338.07	0.993	9328.8	0.99784
9341.08	0.99892	9341.16	0.99177	9331.72	0.99688
9344.22	0.99903	9344.22	0.9911	9334.89	0.99514
9347.19	0.99864	9347.11	0.99137	9337.98	0.99236
9350.04	0.99847	9350.16	0.99202	9341.12	0.98912
9352.93	0.9985	9353.22	0.99338	9343.97	0.98744
9356.03	0.99873	9356.03	0.99443	9346.94	0.9879
9358.72	0.99886	9358.89	0.99591	9350.16	0.98978
9361.7	0.99914	9361.87	0.99765	9353.1	0.99147
9364.85	0.99964	9364.64	0.99885	9356.03	0.99262
9367.88	0.99924	9367.97	0.9988	9358.68	0.99362
9370.95	0.99933	9370.74	0.99952	9361.58	0.99494
9373.99	0.99913	9373.78	0.99995	9364.6	0.99694
9376.98	0.99905	9376.85	1.00097	9367.63	0.99821
9379.89	0.9993	9380.14	1.00226	9370.87	0.99982
9383.14	0.99967	9383.22	1.00278	9373.9	1.00187
9386.22	0.99972	9386.22	1.00439	9376.93	1.00339
9389.09	1.00005	9389.01	1.00534	9380.06	1.00532
9392.09	1.00009	9392.09	1.00616	9383.09	1.00676
9394.97	0.99842	9395.01	1.00658	9386.18	1.00779
9397.89	0.99997	9397.98	1.0051	9389.13	1.00872
9400.6	0.9997	9400.86	1.00654	9391.84	1.00915
9403.57	1.00066	9403.82	1.00631	9394.97	1.01015
9406.79	1.00043	9406.71	1.0055	9397.81	1.01068
9409.68	0.99978	9409.72	1.00441	9400.77	1.01008
9412.91	1.00049	9412.78	1.0036	9403.7	1.01021
9415.92	1.00089	9416.01	1.00223	9406.79	1.0091
9419.03	1.00105	9419.03	1.00084	9409.85	1.00709
9422.05	1.00024	9422.09	1.001	9412.91	1.00545
9424.9	1.00086	9425.16	1.00102	9415.92	1.00325
9428.06	1.00128	9428.1	1.00162	9418.94	1.00181
9430.95	1.0008	9431	1.00177	9421.96	1.00102
9433.81	1.00164	9433.69	1.00176	9425.03	1.00043
9436.76	1.00155	9436.8	1.00264	9427.93	1.00058
9439.75	1.00179	9439.79	1.0019	9430.91	1.00075
9442.7	1.00175	9442.49	1.00217	9433.6	1.00037
9445.74	1.0019	9445.78	1.00214	9436.5	1.001
9448.6	1.00156	9448.77	1.00092	9439.71	1.00061
9451.82	1.00165	9451.9	0.99957	9442.53	1.00038
9454.73	1.00164	9454.94	0.99904	9445.56	0.99969
9457.9	1.00155	9457.77	0.9989	9448.65	0.99906
9460.91	1.00102	9460.99	0.99819	9451.77	0.99799
9463.96	1.00156	9464.04	0.99689	9454.82	0.99697
9466.75	1.00182	9466.75	0.99701	9457.77	0.99656
9469.85	1.00085	9469.85	0.99721	9460.74	0.99664
9472.68	1.00029	9472.73	0.99764	9463.83	0.99686
9475.61	1.00073	9475.48	0.99776	9466.88	0.99676
9478.58	1.00057	9478.63	0.9982	9469.76	0.99645
9481.56	0.99958	9481.6	0.99873	9472.56	0.9967
9484.67	0.99964	9484.67	0.9992	9475.44	0.9968
9487.69	0.99899	9487.69	0.99981	9478.54	0.99724
9490.8	0.99904	9490.8	1.00021	9481.51	0.9983
9493.91	1.00039	9493.91	1.00107	9484.58	0.99931
9496.63	0.99956	9496.68	1.00147	9487.64	1.00029
9499.83	1.00036	9499.88	1.00211	9490.71	1.00155
9502.87	1.00049	9502.78	1.00249	9493.78	1.00249
9505.77	1.00042	9505.81	1.00322	9496.72	1.00344
9508.67	1.00054	9508.85	1.0038	9499.75	1.00444
9511.45	1.00016	9511.5	1.00336	9502.82	1.00554
9514.45	0.99984	9514.45	1.00366	9505.9	1.00631
9517.49	0.99948	9517.44	1.00367	9508.76	1.00657
9520.44	0.99958	9520.49	1.00396	9511.62	1.00709
9523.58	0.99947	9523.58	1.00405	9514.49	1.00678
9526.49	0.99913	9526.67	1.00399	9517.53	1.00604
9529.63	0.99933	9529.63	1.00379	9520.49	1.00582
9532.59	0.99952	9532.72	1.00364	9523.58	1.00486
9535.69	0.99947	9535.77	1.00349	9526.67	1.00387
9538.87	0.99932	9538.79	1.00331	9529.71	1.00302
9541.8	0.99914	9541.97	1.00175	9532.85	1.00241
9544.86	0.99947	9544.95	0.99504	9535.77	1.00173
9547.61	1.00008	9547.79	1.00096	9538.87	1.00119
9550.59	0.99993	9550.59	1.00189	9541.8	1.00082
9553.65	1.00037	9553.57	1.00251	9544.77	1.00085
9556.59	1.00031	9556.59	1.00465	9547.61	1.00013
9559.48	1.00075	9559.52	1.00369	9550.63	1.00047
9562.64	0.99958	9562.51	1.00272	9553.61	1.00056
9565.67	0.99947	9565.71	1.00176	9556.59	1.00041
9568.74	1.00031	9568.65	1.00118	9559.48	1.00038
9571.69	0.99965	9571.77	1.00108	9562.59	1.00034
9574.76	0.9991	9574.76	1.00074	9565.58	1.00017
9577.93	0.9992	9577.89	1.00012	9568.61	0.99994
9581.94	0.9991	9581.72	0.99891	9571.82	0.99984
9585.69	0.99992	9585.95	0.99939	9574.76	0.99926
9589.79	1.0009	9589.7	0.99889	9577.93	0.99944
9593.63	1.00104	9593.59	0.99811	9581.94	0.9991
9597.61	1.00097	9597.52	0.99915	9585.64	0.99816
9601.68	1.00042	9601.72	0.99934	9589.79	0.99779
9605.75	1.00028	9605.75	0.99851	9593.63	0.9983
9609.74	1.00006	9609.83	0.99798	9597.65	0.99816
9613.77	0.99986	9613.9	0.99823	9601.63	0.99834
9617.94	1.00048	9617.81	0.99852	9605.75	0.99827
9621.9	1.00027	9621.99	0.99839	9609.78	0.9982
9625.67	1.00022	9625.99	0.99859	9613.95	0.99847
9629.72	1.00048	9629.77	0.99842	9617.72	0.99863
9633.6	0.99979	9633.55	0.99938	9621.85	0.99866
9637.43	0.99981	9637.65	0.99927	9625.9	0.99915
9641.58	1.00015	9641.58	0.99878	9629.72	0.99873
9645.64	1.00028	9645.77	0.99836	9633.6	0.99907
9649.71	1.00026	9649.84	0.99844	9637.61	0.99892
9653.82	1.00038	9653.82	0.99852	9641.62	0.99842
9657.62	1.00023	9657.67	0.99751	9645.68	0.99862
9661.61	0.99888	9661.66	0.99445	9649.75	0.99848
9665.56	0.99925	9665.78	0.99683	9653.82	0.9983
9669.64	0.99939	9669.46	0.99661	9657.94	0.99766
9673.5	0.99809	9673.55	0.99691	9661.65	0.99725
9677.45	0.99758	9677.27	0.99687	9665.55	0.997
9681.5	0.99774	9681.55	0.99676	9669.68	0.9967
9685.69	0.9986	9685.6	0.99637	9673.54	0.99642
9689.66	0.99892	9689.75	0.99643	9677.5	0.9962
9693.76	0.99911	9693.8	0.99525	9681.5	0.99529
9697.55	0.99829	9697.87	0.99682	9685.69	0.99523
9701.57	0.99772	9701.84	0.9993	9689.65	0.99505
9705.55	0.99769	9705.59	0.99575	9693.85	0.99442
9709.49	0.99793	9709.44	0.99492	9697.91	0.99405
9713.43	0.99756	9713.47	0.99409	9701.61	0.994
9717.41	0.9973	9717.46	0.99403	9705.68	0.9935
9721.32	0.99695	9721.41	0.99328	9709.71	0.99324
9725.54	0.99689	9725.54	0.99264	9713.47	0.993
9729.58	0.99702	9729.58	0.99226	9717.46	0.99283
9733.4	0.99708	9733.72	0.99212	9721.45	0.99219
9737.68	0.99688	9737.82	0.99164	9725.49	0.99232
9741.73	0.99712	9741.83	0.99073	9729.63	0.99184
9745.43	0.99656	9745.7	0.99132	9733.72	0.99098
9749.58	0.99697	9749.53	0.99188	9737.77	0.99114
9753.28	0.99631	9753.19	0.99161	9741.73	0.9909
9757.12	0.99647	9757.39	0.99173	9745.7	0.99081
9761.28	0.9966	9761.33	0.99191	9749.58	0.99055
9765.35	0.99606	9765.4	0.99151	9753.19	0.99058
9769.43	0.9941	9769.48	0.98977	9757.12	0.99033
9773.56	0.99494	9773.56	0.9932	9761.09	0.98963
9777.55	0.99517	9777.6	0.9898	9765.35	0.98956
				9769.34	0.98951
				9773.56	0.98875
				9777.55	0.98891

## Sheet: Fig.3f
Fig.3f
R/A	Cu2O	R/A	LC-Cu	R/A	Cu foil
0.52155	0.09966	0.52155	0.0376	0	0.0242
0.55223	0.12425	0.55223	0.0306	0.03068	0.02398
0.58291	0.15128	0.58291	0.02206	0.06136	0.02327
0.61359	0.17616	0.61359	0.01581	0.09204	0.02194
0.64427	0.19604	0.64427	0.01941	0.12272	0.01986
0.67495	0.20942	0.67495	0.03052	0.1534	0.01699
0.70563	0.21615	0.70563	0.04316	0.18408	0.0135
0.73631	0.21756	0.73631	0.05484	0.21476	0.01023
0.76699	0.21667	0.76699	0.0642	0.24544	0.00944
0.79767	0.21793	0.79767	0.07038	0.27612	0.01277
0.82835	0.22614	0.82835	0.07285	0.3068	0.01836
0.85903	0.24436	0.85903	0.0715	0.33748	0.02439
0.88971	0.27229	0.88971	0.06681	0.36816	0.02985
0.92039	0.30688	0.92039	0.06002	0.39884	0.03402
0.95107	0.34399	0.95107	0.05364	0.42951	0.03634
0.98175	0.37984	0.98175	0.05156	0.46019	0.03636
1.01243	0.41168	1.01243	0.05687	0.49087	0.0338
1.04311	0.43817	1.04311	0.06875	0.52155	0.02855
1.07379	0.4596	1.07379	0.08387	0.55223	0.02073
1.10447	0.47793	1.10447	0.09913	0.58291	0.01075
1.13515	0.49661	1.13515	0.11227	0.61359	0.00355
1.16583	0.51988	1.16583	0.12167	0.64427	0.0152
1.1965	0.55162	1.1965	0.12627	0.67495	0.02853
1.22718	0.59389	1.22718	0.12566	0.70563	0.04141
1.25786	0.64622	1.25786	0.12031	0.73631	0.05288
1.28854	0.7057	1.28854	0.11212	0.76699	0.0621
1.31922	0.7678	1.31922	0.10528	0.79767	0.0684
1.3499	0.82733	1.3499	0.10641	0.82835	0.07138
1.38058	0.8792	1.38058	0.12114	0.85903	0.07103
1.41126	0.91887	1.41126	0.14932	0.88971	0.06787
1.44194	0.94273	1.44194	0.18645	0.92039	0.06332
1.47262	0.94822	1.47262	0.22757	0.95107	0.05993
1.5033	0.93398	1.5033	0.26834	0.98175	0.06107
1.53398	0.89987	1.53398	0.30503	1.01243	0.06895
1.56466	0.84692	1.56466	0.33445	1.04311	0.08278
1.59534	0.77724	1.59534	0.35405	1.07379	0.1
1.62602	0.69387	1.62602	0.36247	1.10447	0.11801
1.6567	0.60062	1.6567	0.36038	1.13515	0.13467
1.68738	0.50184	1.68738	0.35211	1.16583	0.14825
1.71806	0.40231	1.71806	0.34784	1.1965	0.15733
1.74874	0.30715	1.74874	0.36439	1.22718	0.16087
1.77942	0.22218	1.77942	0.41885	1.25786	0.15825
1.8101	0.15512	1.8101	0.51777	1.28854	0.1495
1.84078	0.11698	1.84078	0.65632	1.31922	0.13581
1.87146	0.11294	1.87146	0.82556	1.3499	0.12062
1.90214	0.12726	1.90214	1.01655	1.38058	0.11131
1.93282	0.14173	1.93282	1.22099	1.41126	0.11836
1.9635	0.14861	1.9635	1.43097	1.44194	0.14644
1.99418	0.14612	1.99418	1.63879	1.47262	0.19052
2.02485	0.13503	2.02485	1.83696	1.5033	0.24354
2.05553	0.11716	2.05553	2.0184	1.53398	0.29996
2.08621	0.09469	2.08621	2.17665	1.56466	0.35563
2.11689	0.06975	2.11689	2.30611	1.59534	0.40733
2.14757	0.04436	2.14757	2.40228	1.62602	0.45303
2.17825	0.02271	2.17825	2.46197	1.6567	0.49242
2.20893	0.02601	2.20893	2.48346	1.68738	0.5279
2.23961	0.05306	2.23961	2.46654	1.71806	0.56552
2.27029	0.08772	2.27029	2.41254	1.74874	0.61529
2.30097	0.12855	2.30097	2.32424	1.77942	0.6895
2.33165	0.17557	2.33165	2.20571	1.8101	0.7989
2.36233	0.2283	2.36233	2.0621	1.84078	0.949
2.39301	0.28558	2.39301	1.89936	1.87146	1.13931
2.42369	0.3457	2.42369	1.72391	1.90214	1.36483
2.45437	0.40662	2.45437	1.5423	1.93282	1.61787
2.48505	0.46614	2.48505	1.36089	1.9635	1.88923
2.51573	0.52211	2.51573	1.18546	1.99418	2.16879
2.54641	0.57261	2.54641	1.02096	2.02485	2.44594
2.57709	0.61601	2.57709	0.8712	2.05553	2.70995
2.60777	0.65113	2.60777	0.73863	2.08621	2.95039
2.63845	0.67723	2.63845	0.62427	2.11689	3.15753
2.66913	0.69402	2.66913	0.5277	2.14757	3.32282
2.69981	0.70166	2.69981	0.44724	2.17825	3.43926
2.73049	0.70067	2.73049	0.3804	2.20893	3.50173
2.76117	0.69187	2.76117	0.32441	2.23961	3.50732
2.79184	0.67625	2.79184	0.27666	2.27029	3.45542
2.82252	0.65494	2.82252	0.23501	2.30097	3.34778
2.8532	0.62906	2.8532	0.19785	2.33165	3.18847
2.88388	0.59969	2.88388	0.16408	2.36233	2.9836
2.91456	0.56784	2.91456	0.13329	2.39301	2.74105
2.94524	0.53435	2.94524	0.10662	2.42369	2.47007
2.97592	0.49998	2.97592	0.08891	2.45437	2.18077
3.0066	0.46531	3.0066	0.08943	2.48505	1.88367
3.03728	0.43084	3.03728	0.11219	2.51573	1.58913
3.06796	0.39691	3.06796	0.15056	2.54641	1.30698
3.09864	0.36379	3.09864	0.19737	2.57709	1.04612
3.12932	0.33166	3.12932	0.24801	2.60777	0.81439
3.16	0.30063	3.16	0.29916	2.63845	0.61859
3.19068	0.27081	3.19068	0.34795	2.66913	0.46478
3.22136	0.24239	3.22136	0.39182	2.69981	0.35792
3.25204	0.21568	3.25204	0.42855	2.73049	0.29866
3.28272	0.19126	3.28272	0.45635	2.76117	0.27764
3.3134	0.17001	3.3134	0.47395	2.79184	0.27777
3.34408	0.15314	3.34408	0.48075	2.82252	0.28479
3.37476	0.14189	3.37476	0.47678	2.8532	0.29154
3.40544	0.13694	3.40544	0.46278	2.88388	0.29553
3.43612	0.13789	3.43612	0.44008	2.91456	0.29617
3.4668	0.14315	3.4668	0.41057	2.94524	0.29342
3.49748	0.15059	3.49748	0.37655	2.97592	0.28768
3.52816	0.15819	3.52816	0.34056	3.0066	0.28047
3.55884	0.1644	3.55884	0.30519	3.03728	0.27521
3.58952	0.16816	3.58952	0.27287	3.06796	0.27736
3.62019	0.16888	3.62019	0.24574	3.09864	0.2928
3.65087	0.16636	3.65087	0.22551	3.12932	0.3247
3.68155	0.16071	3.68155	0.21359	3.16	0.37152
3.71223	0.15234	3.71223	0.21128	3.19068	0.42825
3.74291	0.1418	3.74291	0.21981	3.22136	0.48868
3.77359	0.12978	3.77359	0.23999	3.25204	0.54684
3.80427	0.11702	3.80427	0.27176	3.28272	0.59768
3.83495	0.10423	3.83495	0.31398	3.3134	0.63721
3.86563	0.09205	3.86563	0.36464	3.34408	0.66271
3.89631	0.08102	3.89631	0.42114	3.37476	0.67277
3.92699	0.07157	3.92699	0.48062	3.40544	0.66732
3.95767	0.06416	3.95767	0.54009	3.43612	0.64756
3.98835	0.05925	3.98835	0.59663	3.4668	0.61589
4.01903	0.05735	4.01903	0.64752	3.49748	0.57569
4.04971	0.05874	4.04971	0.69037	3.52816	0.53105
4.08039	0.06325	4.08039	0.72329	3.55884	0.48648
4.11107	0.07024	4.11107	0.74496	3.58952	0.44652
4.14175	0.07881	4.14175	0.75473	3.62019	0.41532
4.17243	0.08802	4.17243	0.75266	3.65087	0.39633
4.20311	0.09706	4.20311	0.73954	3.68155	0.39206
4.23379	0.1052	4.23379	0.71688	3.71223	0.40406
4.26447	0.11189	4.26447	0.68681	3.74291	0.43304
4.29515	0.1167	4.29515	0.65196	3.77359	0.47883
4.32583	0.1194	4.32583	0.61528	3.80427	0.54024
4.35651	0.11991	4.35651	0.57975	3.83495	0.61499
4.38719	0.11833	4.38719	0.54807	3.86563	0.69977
4.41786	0.11493	4.41786	0.52225	3.89631	0.79045
4.44854	0.11012	4.44854	0.50335	3.92699	0.88241
4.47922	0.10446	4.47922	0.49134	3.95767	0.97088
4.5099	0.09861	4.5099	0.48541	3.98835	1.05126
4.54058	0.09326	4.54058	0.48432	4.01903	1.11946
4.57126	0.08912	4.57126	0.48688	4.04971	1.17215
4.60194	0.08674	4.60194	0.49221	4.08039	1.20702
4.63262	0.08646	4.63262	0.49977	4.11107	1.22291
4.6633	0.08832	4.6633	0.50922	4.14175	1.21992
4.69398	0.09206	4.69398	0.5202	4.17243	1.19943
4.72466	0.09729	4.72466	0.53208	4.20311	1.16405
4.75534	0.1035	4.75534	0.5439	4.23379	1.11746
4.78602	0.11018	4.78602	0.55438	4.26447	1.06412
4.8167	0.11682	4.8167	0.56206	4.29515	1.00896
4.84738	0.12291	4.84738	0.56552	4.32583	0.95677
4.87806	0.12798	4.87806	0.56355	4.35651	0.91165
4.90874	0.13157	4.90874	0.55532	4.38719	0.87629
4.93942	0.13334	4.93942	0.5405	4.41786	0.85161
4.9701	0.13306	4.9701	0.51933	4.44854	0.83681
5.00078	0.13069	5.00078	0.4926	4.47922	0.82986
5.03146	0.12646	5.03146	0.46159	4.5099	0.82835
5.06214	0.12088	5.06214	0.42799	4.54058	0.83014
5.09282	0.1148	5.09282	0.39375	4.57126	0.83381
5.1235	0.10937	5.1235	0.36083	4.60194	0.83869
5.15418	0.10586	5.15418	0.33097	4.63262	0.84464
5.18486	0.10528	5.18486	0.30535	4.6633	0.85167
5.21553	0.10794	5.21553	0.28437	4.69398	0.85962
5.24621	0.11323	5.24621	0.26753	4.72466	0.86782
5.27689	0.11993	5.27689	0.25365	4.75534	0.8751
5.30757	0.1266	5.30757	0.24125	4.78602	0.87983
5.33825	0.13194	5.33825	0.22898	4.8167	0.8802
5.36893	0.13493	5.36893	0.21588	4.84738	0.87452
5.39961	0.13492	5.39961	0.20149	4.87806	0.86145
5.43029	0.13157	5.43029	0.18586	4.90874	0.84023
5.46097	0.12486	5.46097	0.16937	4.93942	0.81081
5.49165	0.11507	5.49165	0.15263	4.9701	0.77382
5.52233	0.1027	5.52233	0.1363	5.00078	0.7306
5.55301	0.08847	5.55301	0.12094	5.03146	0.68299
5.58369	0.0732	5.58369	0.10687	5.06214	0.63323
5.61437	0.05778	5.61437	0.09412	5.09282	0.58363
5.64505	0.04311	5.64505	0.08251	5.1235	0.53637
5.67573	0.03001	5.67573	0.07167	5.15418	0.49309
5.70641	0.01923	5.70641	0.06126	5.18486	0.45469
5.73709	0.01149	5.73709	0.05107	5.21553	0.42116
5.76777	0.00784	5.76777	0.04106	5.24621	0.39169
5.79845	0.0086	5.79845	0.03147	5.27689	0.3649
5.82913	0.01191	5.82913	0.02308	5.30757	0.33932
5.85981	0.01702	5.85981	0.01803	5.33825	0.31375
5.89049	0.02385	5.89049	0.0197	5.36893	0.28747
5.92117	0.03203	5.92117	0.02759	5.39961	0.26041
5.95185	0.0409	5.95185	0.03889	5.43029	0.23302
5.98253	0.04966	5.98253	0.0523	5.46097	0.2062
6.0132	0.05751	6.0132	0.06727	5.49165	0.18108
6.04388	0.06373	6.04388	0.08336	5.52233	0.15875
6.07456	0.06774	6.07456	0.09996	5.55301	0.13999
6.10524	0.0691	6.10524	0.1163	5.58369	0.12492
6.13592	0.06762	6.13592	0.13143	5.61437	0.11297
6.1666	0.06328	6.1666	0.14436	5.64505	0.10299
6.19728	0.05629	6.19728	0.15408	5.67573	0.09375
6.22796	0.04705	6.22796	0.15964	5.70641	0.08432
6.25864	0.03614	6.25864	0.16029	5.73709	0.07443
6.28932	0.02439	6.28932	0.15545	5.76777	0.06449
6.32	0.01331	6.32	0.14487	5.79845	0.05573
6.35068	0.00916	6.35068	0.12855	5.82913	0.05004
6.38136	0.01666	6.38136	0.10686	5.85981	0.04912
6.41204	0.02582	6.41204	0.08047	5.89049	0.05302
6.44272	0.03365	6.44272	0.05047	5.92117	0.06006
6.4734	0.03945	6.4734	0.01921	5.95185	0.06838
6.50408	0.04297	6.50408	0.02048	5.98253	0.07675
6.53476	0.04417	6.53476	0.05305	6.0132	0.08466
6.56544	0.04322	6.56544	0.08526	6.04388	0.092
6.59612	0.04036	6.59612	0.11458	6.07456	0.09888
6.6268	0.03595	6.6268	0.13955	6.10524	0.10541
6.65748	0.03041	6.65748	0.159	6.13592	0.11158
6.68816	0.02415	6.68816	0.17206	6.1666	0.11715
6.71884	0.01761	6.71884	0.17812	6.19728	0.12172
6.74952	0.01127	6.74952	0.17695	6.22796	0.12479
6.7802	0.00623	6.7802	0.16863	6.25864	0.12595
6.81087	0.00614	6.81087	0.15358	6.28932	0.12505
6.84155	0.01046	6.84155	0.13252	6.32	0.12232
6.87223	0.01537	6.87223	0.10643	6.35068	0.11865
6.90291	0.01998	6.90291	0.07648	6.38136	0.11565
6.93359	0.02404	6.93359	0.04402	6.41204	0.11555
6.96427	0.02738	6.96427	0.01075	6.44272	0.12054
6.99495	0.02985	6.99495	0.02358	6.4734	0.13167
7.02563	0.0313	7.02563	0.05549	6.50408	0.14833
7.05631	0.0316	7.05631	0.08489	6.53476	0.16869
7.08699	0.03072	7.08699	0.11075	6.56544	0.19052
7.11767	0.02869	7.11767	0.13233	6.59612	0.21165
7.14835	0.02567	7.14835	0.14916	6.6268	0.2302
7.17903	0.02202	7.17903	0.16102	6.65748	0.24457
7.20971	0.01834	7.20971	0.16795	6.68816	0.25349
7.24039	0.0156	7.24039	0.17023	6.71884	0.25601
7.27107	0.01489	7.27107	0.16836	6.74952	0.25155
7.30175	0.01637	7.30175	0.16305	6.7802	0.23986
7.33243	0.01899	7.33243	0.1552	6.81087	0.22105
7.36311	0.02155	7.36311	0.14589	6.84155	0.1956
7.39379	0.02327	7.39379	0.13636	6.87223	0.16431
7.42447	0.0237	7.42447	0.128	6.90291	0.12844
7.45515	0.02262	7.45515	0.12214	6.93359	0.08997
7.48583	0.01998	7.48583	0.11978	6.96427	0.05376
7.51651	0.01593	7.51651	0.12122	6.99495	0.03991
7.54719	0.01078	7.54719	0.12593	7.02563	0.06667
7.57787	0.00554	7.57787	0.13275	7.05631	0.1059
7.60854	0.00558	7.60854	0.1403	7.08699	0.14576
7.63922	0.0115	7.63922	0.14726	7.11767	0.18325
7.6699	0.01805	7.6699	0.15249	7.14835	0.21697
7.70058	0.0241	7.70058	0.15513	7.17903	0.24613
7.73126	0.0292	7.73126	0.15457	7.20971	0.27026
7.76194	0.03305	7.76194	0.15046	7.24039	0.28916
7.79262	0.03549	7.79262	0.14273	7.27107	0.30286
7.8233	0.03647	7.8233	0.1316	7.30175	0.31156
7.85398	0.03608	7.85398	0.11765	7.33243	0.31564
7.88466	0.0345	7.88466	0.10186	7.36311	0.31554
7.91534	0.03205	7.91534	0.08585	7.39379	0.31179
7.94602	0.02912	7.94602	0.07217	7.42447	0.30497
7.9767	0.02618	7.9767	0.06441	7.45515	0.29562
8.00738	0.02371	8.00738	0.06538	7.48583	0.28431
8.03806	0.02209	8.03806	0.07408	7.51651	0.27156
8.06874	0.02147	8.06874	0.0868	7.54719	0.25788
8.09942	0.02171	8.09942	0.10018	7.57787	0.24376
8.1301	0.02252	8.1301	0.11216	7.60854	0.22965
8.16078	0.02362	8.16078	0.12151	7.63922	0.21596
8.19146	0.02486	8.19146	0.1276	7.6699	0.20305
8.22214	0.02619	8.22214	0.13016	7.70058	0.19117
8.25282	0.02758	8.25282	0.12923	7.73126	0.18044
8.2835	0.029	8.2835	0.12506	7.76194	0.17085
8.31418	0.03036	8.31418	0.1181	7.79262	0.1622
8.34486	0.03148	8.34486	0.10891	7.8233	0.15418
8.37554	0.03219	8.37554	0.09811	7.85398	0.14643
8.40621	0.03231	8.40621	0.08638	7.88466	0.13859
8.43689	0.03178	8.43689	0.07441	7.91534	0.13039
8.46757	0.0306	8.46757	0.06287	7.94602	0.1217
8.49825	0.02898	8.49825	0.0525	7.9767	0.11261
8.52893	0.02729	8.52893	0.04412	8.00738	0.10342
8.55961	0.02604	8.55961	0.03872	8.03806	0.09469
8.59029	0.02581	8.59029	0.03713	8.06874	0.08717
8.62097	0.02684	8.62097	0.03932	8.09942	0.08171
8.65165	0.02896	8.65165	0.04432	8.1301	0.079
8.68233	0.03161	8.68233	0.05094	8.16078	0.07923
8.71301	0.03416	8.71301	0.05822	8.19146	0.08198
8.74369	0.03608	8.74369	0.06546	8.22214	0.0864
8.77437	0.03694	8.77437	0.07213	8.25282	0.09152
8.80505	0.03652	8.80505	0.07777	8.2835	0.09655
8.83573	0.03472	8.83573	0.08199	8.31418	0.10094
8.86641	0.03164	8.86641	0.08447	8.34486	0.10437
8.89709	0.02757	8.89709	0.08497	8.37554	0.10678
8.92777	0.02311	8.92777	0.08331	8.40621	0.10829
8.95845	0.0193	8.95845	0.07946	8.43689	0.10915
8.98913	0.01765	8.98913	0.07344	8.46757	0.10971
9.01981	0.01915	9.01981	0.06544	8.49825	0.11035
9.05049	0.02295	9.05049	0.05575	8.52893	0.1114
9.08117	0.02751	9.08117	0.04483	8.55961	0.11308
9.11185	0.03171	9.11185	0.03352	8.59029	0.11549
9.14253	0.03489	9.14253	0.02354	8.62097	0.11854
9.17321	0.03666	9.17321	0.01918	8.65165	0.12205
9.20388	0.03683	9.20388	0.02407	8.68233	0.12574
9.23456	0.03534	9.23456	0.03391	8.71301	0.12931
9.26524	0.03225	9.26524	0.04465	8.74369	0.13248
9.29592	0.02774	9.29592	0.05468	8.77437	0.13499
9.3266	0.02207	9.3266	0.06327	8.80505	0.13665
9.35728	0.01556	9.35728	0.07001	8.83573	0.1373
9.38796	0.00858	9.38796	0.07466	8.86641	0.13685
9.41864	0.00195	9.41864	0.07716	8.89709	0.13523
9.44932	0.00584	9.44932	0.07756	8.92777	0.13244
9.48	0.01214	9.48	0.07603	8.95845	0.12849
9.51068	0.0177	9.51068	0.0729	8.98913	0.12342
9.54136	0.02227	9.54136	0.06858	9.01981	0.11733
9.57204	0.02572	9.57204	0.06355	9.05049	0.1103
9.60272	0.02799	9.60272	0.05835	9.08117	0.1025
9.6334	0.02912	9.6334	0.05347	9.11185	0.09409
9.66408	0.02924	9.66408	0.04927	9.14253	0.08531
9.69476	0.02851	9.69476	0.04587	9.17321	0.07645
9.72544	0.02717	9.72544	0.04309	9.20388	0.06786
9.75612	0.02551	9.75612	0.04051	9.23456	0.06006
9.7868	0.0238	9.7868	0.03764	9.26524	0.05364
9.81748	0.02233	9.81748	0.03402	9.29592	0.04931
9.84816	0.0213	9.84816	0.02939	9.3266	0.0476
9.87884	0.02078	9.87884	0.02375	9.35728	0.04859
9.90952	0.02072	9.90952	0.01761	9.38796	0.0518
9.9402	0.02094	9.9402	0.01282	9.41864	0.05641
9.97088	0.02125	9.97088	0.01374	9.44932	0.06163
				9.48	0.06681
				9.51068	0.07151
				9.54136	0.07541
				9.57204	0.07832
				9.60272	0.08017
				9.6334	0.08098
				9.66408	0.08085
				9.69476	0.08
				9.72544	0.0787
				9.75612	0.07728
				9.7868	0.07605
				9.81748	0.07527
				9.84816	0.07509
				9.87884	0.0755
				9.90952	0.07634
				9.9402	0.07735
				9.97088	0.07822

## Sheet: Fig.4a
Fig. 1a
E / V	j / mA cm-2	E / V	j / mA cm-2
without NO2-		with NO2-
-0.10062	-0.78094	-0.10061	-1.57263
-0.10102	-0.80965	-0.10101	-1.60253
-0.10152	-0.85021	-0.10151	-1.65017
-0.10202	-0.89801	-0.10201	-1.69315
-0.10252	-0.94025	-0.1025	-1.73339
-0.10302	-0.9638	-0.10301	-1.76594
-0.10352	-0.97604	-0.1035	-1.79313
-0.10401	-0.99805	-0.104	-1.82183
-0.10451	-1.03459	-0.1045	-1.84893
-0.10501	-1.06232	-0.105	-1.86943
-0.1055	-1.07236	-0.10549	-1.88832
-0.106	-1.09016	-0.10599	-1.91226
-0.1065	-1.11672	-0.10649	-1.93648
-0.107	-1.13544	-0.10699	-1.95452
-0.1075	-1.14576	-0.10749	-1.9713
-0.108	-1.16714	-0.10798	-1.99204
-0.1085	-1.18703	-0.10848	-2.0126
-0.10899	-1.19764	-0.10898	-2.02943
-0.10949	-1.21433	-0.10948	-2.0458
-0.10999	-1.23096	-0.10998	-2.06401
-0.11049	-1.24168	-0.11048	-2.08035
-0.11098	-1.25841	-0.11097	-2.09207
-0.11148	-1.27037	-0.11147	-2.10325
-0.11198	-1.28233	-0.11197	-2.11774
-0.11248	-1.29797	-0.11247	-2.13134
-0.11298	-1.30678	-0.11297	-2.13986
-0.11348	-1.31928	-0.11347	-2.14709
-0.11397	-1.33062	-0.11396	-2.15677
-0.11447	-1.33918	-0.11446	-2.16867
-0.11497	-1.352	-0.11496	-2.18091
-0.11546	-1.36106	-0.11545	-2.19465
-0.11596	-1.37285	-0.11595	-2.21
-0.11646	-1.38087	-0.11645	-2.22378
-0.11696	-1.39221	-0.11695	-2.23167
-0.11746	-1.40147	-0.11745	-2.23669
-0.11796	-1.40934	-0.11794	-2.24354
-0.11846	-1.42034	-0.11844	-2.2534
-0.11895	-1.42599	-0.11894	-2.26336
-0.11945	-1.43545	-0.11944	-2.27316
-0.11995	-1.44299	-0.11994	-2.2849
-0.12045	-1.45358	-0.12044	-2.29589
-0.12095	-1.4598	-0.12094	-2.30234
-0.12145	-1.46865	-0.12143	-2.30449
-0.12194	-1.47479	-0.12193	-2.308
-0.12244	-1.48401	-0.12243	-2.31714
-0.12294	-1.48997	-0.12293	-2.32707
-0.12344	-1.49914	-0.12343	-2.33665
-0.12394	-1.50339	-0.12392	-2.34732
-0.12443	-1.51078	-0.12442	-2.35457
-0.12493	-1.51604	-0.12492	-2.35748
-0.12543	-1.52467	-0.12542	-2.35845
-0.12593	-1.53073	-0.12592	-2.35987
-0.12643	-1.53794	-0.12641	-2.36672
-0.12692	-1.54502	-0.12691	-2.37538
-0.12742	-1.55247	-0.12741	-2.38425
-0.12792	-1.55734	-0.12791	-2.39289
-0.12842	-1.56375	-0.12841	-2.39766
-0.12892	-1.56917	-0.12891	-2.40154
-0.12942	-1.57377	-0.12941	-2.40443
-0.12991	-1.57939	-0.1299	-2.41177
-0.13041	-1.58435	-0.1304	-2.42259
-0.13091	-1.59119	-0.1309	-2.43138
-0.13141	-1.59576	-0.1314	-2.438
-0.13191	-1.60256	-0.1319	-2.44538
-0.13241	-1.60722	-0.13239	-2.45263
-0.1329	-1.61227	-0.13289	-2.45953
-0.1334	-1.61753	-0.13339	-2.46382
-0.1339	-1.62258	-0.13389	-2.46954
-0.1344	-1.62874	-0.13438	-2.47663
-0.1349	-1.6323	-0.13489	-2.48377
-0.1354	-1.63816	-0.13539	-2.48865
-0.1359	-1.64331	-0.13588	-2.49505
-0.13639	-1.64712	-0.13638	-2.50148
-0.13689	-1.65088	-0.13688	-2.5075
-0.13739	-1.65442	-0.13738	-2.50951
-0.13789	-1.66039	-0.13788	-2.51337
-0.13839	-1.66527	-0.13838	-2.52383
-0.13889	-1.66958	-0.13888	-2.53528
-0.13938	-1.67581	-0.13937	-2.54319
-0.13988	-1.67987	-0.13987	-2.54991
-0.14038	-1.68512	-0.14037	-2.55524
-0.14088	-1.68975	-0.14087	-2.561
-0.14138	-1.69289	-0.14137	-2.56332
-0.14188	-1.69643	-0.14187	-2.56858
-0.14238	-1.6999	-0.14236	-2.5798
-0.14287	-1.70505	-0.14286	-2.59101
-0.14337	-1.70955	-0.14336	-2.59515
-0.14387	-1.71145	-0.14386	-2.59743
-0.14436	-1.71597	-0.14435	-2.60058
-0.14486	-1.72077	-0.14485	-2.60571
-0.14536	-1.72436	-0.14535	-2.61012
-0.14586	-1.72914	-0.14585	-2.61398
-0.14636	-1.73273	-0.14635	-2.62094
-0.14686	-1.73742	-0.14685	-2.63004
-0.14736	-1.74296	-0.14735	-2.63427
-0.14786	-1.74571	-0.14785	-2.63608
-0.14835	-1.74862	-0.14834	-2.63788
-0.14885	-1.75278	-0.14884	-2.64157
-0.14935	-1.75576	-0.14934	-2.64439
-0.14985	-1.75994	-0.14984	-2.64693
-0.15035	-1.76532	-0.15034	-2.65286
-0.15084	-1.76841	-0.15083	-2.6625
-0.15134	-1.77213	-0.15133	-2.66981
-0.15184	-1.77805	-0.15183	-2.67264
-0.15234	-1.78202	-0.15233	-2.67707
-0.15284	-1.78454	-0.15283	-2.68363
-0.15333	-1.78777	-0.15332	-2.68831
-0.15383	-1.79044	-0.15382	-2.69266
-0.15433	-1.79343	-0.15432	-2.70019
-0.15483	-1.79841	-0.15482	-2.70669
-0.15533	-1.80326	-0.15532	-2.70885
-0.15583	-1.80697	-0.15582	-2.70957
-0.15632	-1.8102	-0.15631	-2.71025
-0.15682	-1.81317	-0.15681	-2.71522
-0.15732	-1.81615	-0.15731	-2.72086
-0.15782	-1.81914	-0.15781	-2.72673
-0.15832	-1.82282	-0.15831	-2.73537
-0.15882	-1.82684	-0.15881	-2.74213
-0.15932	-1.83107	-0.15931	-2.74717
-0.15981	-1.83527	-0.1598	-2.74896
-0.16031	-1.83827	-0.1603	-2.75284
-0.16081	-1.84166	-0.1608	-2.76081
-0.16131	-1.84558	-0.1613	-2.77054
-0.16181	-1.84848	-0.1618	-2.78066
-0.16231	-1.85134	-0.16229	-2.79211
-0.1628	-1.85548	-0.16279	-2.80151
-0.1633	-1.85965	-0.16329	-2.80783
-0.1638	-1.86234	-0.16379	-2.80993
-0.16429	-1.86483	-0.16428	-2.81143
-0.16479	-1.86805	-0.16478	-2.81393
-0.16529	-1.87152	-0.16528	-2.81864
-0.16579	-1.87536	-0.16578	-2.82022
-0.16629	-1.87904	-0.16628	-2.82513
-0.16679	-1.88265	-0.16678	-2.83563
-0.16729	-1.88625	-0.16728	-2.84711
-0.16778	-1.88954	-0.16777	-2.85093
-0.16828	-1.89353	-0.16827	-2.8541
-0.16878	-1.89765	-0.16877	-2.85835
-0.16928	-1.90102	-0.16927	-2.86305
-0.16978	-1.90363	-0.16977	-2.86382
-0.17027	-1.9061	-0.17027	-2.86487
-0.17077	-1.90892	-0.17076	-2.8716
-0.17127	-1.91225	-0.17126	-2.88341
-0.17177	-1.91545	-0.17176	-2.89522
-0.17227	-1.91811	-0.17226	-2.90544
-0.17276	-1.92139	-0.17275	-2.90685
-0.17326	-1.92517	-0.17325	-2.90812
-0.17376	-1.92793	-0.17375	-2.9089
-0.17426	-1.93044	-0.17425	-2.91169
-0.17476	-1.93417	-0.17475	-2.9206
-0.17526	-1.9383	-0.17525	-2.93313
-0.17576	-1.94088	-0.17575	-2.94418
-0.17626	-1.94243	-0.17624	-2.95335
-0.17675	-1.94494	-0.17674	-2.9592
-0.17725	-1.94857	-0.17724	-2.96284
-0.17775	-1.95207	-0.17774	-2.96405
-0.17825	-1.95533	-0.17824	-2.96595
-0.17874	-1.95931	-0.17874	-2.97575
-0.17925	-1.96343	-0.17924	-2.98859
-0.17974	-1.96709	-0.17973	-2.99765
-0.18024	-1.96991	-0.18023	-3.00546
-0.18074	-1.97244	-0.18073	-3.01713
-0.18124	-1.97598	-0.18123	-3.0267
-0.18174	-1.97885	-0.18173	-3.02441
-0.18224	-1.981	-0.18223	-3.02548
-0.18273	-1.98401	-0.18272	-3.02508
-0.18323	-1.9878	-0.18322	-3.02619
-0.18373	-1.99156	-0.18372	-3.03291
-0.18423	-1.99451	-0.18422	-3.04551
-0.18472	-1.99629	-0.18471	-3.05878
-0.18522	-1.99758	-0.18521	-3.0652
-0.18572	-2.0012	-0.18571	-3.06375
-0.18622	-2.00679	-0.18621	-3.06459
-0.18672	-2.01094	-0.18671	-3.06717
-0.18722	-2.01392	-0.18721	-3.07437
-0.18771	-2.01741	-0.18771	-3.08156
-0.18821	-2.02016	-0.1882	-3.08634
-0.18871	-2.02188	-0.1887	-3.09202
-0.18921	-2.02415	-0.1892	-3.1
-0.18971	-2.02769	-0.1897	-3.10624
-0.1902	-2.03127	-0.1902	-3.11111
-0.1907	-2.03395	-0.1907	-3.11752
-0.1912	-2.03684	-0.19119	-3.12285
-0.1917	-2.04059	-0.19169	-3.12572
-0.1922	-2.04374	-0.19219	-3.12867
-0.19269	-2.04638	-0.19268	-3.13523
-0.19319	-2.04936	-0.19318	-3.1434
-0.19369	-2.05234	-0.19368	-3.14841
-0.19419	-2.05523	-0.19418	-3.14969
-0.19469	-2.05788	-0.19467	-3.15011
-0.19518	-2.06156	-0.19517	-3.15544
-0.19568	-2.06558	-0.19568	-3.16319
-0.19618	-2.06851	-0.19617	-3.17265
-0.19668	-2.07188	-0.19667	-3.18577
-0.19718	-2.07579	-0.19717	-3.19453
-0.19768	-2.07819	-0.19767	-3.19825
-0.19818	-2.08019	-0.19817	-3.19948
-0.19867	-2.08404	-0.19867	-3.20109
-0.19917	-2.08732	-0.19916	-3.2088
-0.19967	-2.08891	-0.19966	-3.21815
-0.20017	-2.09074	-0.20016	-3.22486
-0.20067	-2.09334	-0.20066	-3.23098
-0.20117	-2.0961	-0.20116	-3.23421
-0.20166	-2.09902	-0.20165	-3.23729
-0.20216	-2.10278	-0.20215	-3.23618
-0.20266	-2.10632	-0.20265	-3.23803
-0.20316	-2.1091	-0.20314	-3.23907
-0.20366	-2.11202	-0.20364	-3.24379
-0.20415	-2.11508	-0.20414	-3.25533
-0.20465	-2.1178	-0.20464	-3.26864
-0.20515	-2.1207	-0.20514	-3.27597
-0.20565	-2.12436	-0.20564	-3.2821
-0.20615	-2.12797	-0.20614	-3.28414
-0.20665	-2.13116	-0.20664	-3.28871
-0.20714	-2.13412	-0.20713	-3.30129
-0.20764	-2.1372	-0.20763	-3.31745
-0.20814	-2.14072	-0.20813	-3.3308
-0.20864	-2.14379	-0.20863	-3.34084
-0.20914	-2.1463	-0.20913	-3.34299
-0.20963	-2.14963	-0.20962	-3.3434
-0.21013	-2.15363	-0.21012	-3.34378
-0.21063	-2.15696	-0.21062	-3.34686
-0.21113	-2.15966	-0.21112	-3.35904
-0.21163	-2.16206	-0.21162	-3.37317
-0.21212	-2.16485	-0.21212	-3.38017
-0.21262	-2.16817	-0.21261	-3.3857
-0.21312	-2.17207	-0.21311	-3.38554
-0.21362	-2.17586	-0.21361	-3.38754
-0.21412	-2.17832	-0.21411	-3.38815
-0.21462	-2.18064	-0.21461	-3.39234
-0.21512	-2.1837	-0.21511	-3.4053
-0.21562	-2.18602	-0.21561	-3.42228
-0.21611	-2.18798	-0.21611	-3.43312
-0.21661	-2.19173	-0.2166	-3.44042
-0.21711	-2.19577	-0.2171	-3.44315
-0.21761	-2.19871	-0.2176	-3.44655
-0.21811	-2.20168	-0.2181	-3.45088
-0.21861	-2.20427	-0.2186	-3.4564
-0.21911	-2.20722	-0.2191	-3.46452
-0.2196	-2.2111	-0.21959	-3.4748
-0.2201	-2.21428	-0.22009	-3.47863
-0.2206	-2.21734	-0.22059	-3.4806
-0.2211	-2.22075	-0.22109	-3.48127
-0.2216	-2.22378	-0.22159	-3.48597
-0.22209	-2.22678	-0.22208	-3.49272
-0.22259	-2.23057	-0.22258	-3.49805
-0.22309	-2.23463	-0.22308	-3.50382
-0.22359	-2.23757	-0.22358	-3.51102
-0.22409	-2.23985	-0.22408	-3.51422
-0.22458	-2.24191	-0.22458	-3.51529
-0.22508	-2.24339	-0.22508	-3.51794
-0.22558	-2.24627	-0.22558	-3.52809
-0.22608	-2.24993	-0.22607	-3.53944
-0.22658	-2.25184	-0.22657	-3.54881
-0.22708	-2.25408	-0.22707	-3.5607
-0.22758	-2.25801	-0.22757	-3.57264
-0.22807	-2.26141	-0.22807	-3.57622
-0.22857	-2.26414	-0.22856	-3.57398
-0.22907	-2.26784	-0.22906	-3.57442
-0.22957	-2.27157	-0.22956	-3.57582
-0.23007	-2.2748	-0.23006	-3.57927
-0.23056	-2.27787	-0.23056	-3.5857
-0.23106	-2.28129	-0.23105	-3.59253
-0.23156	-2.28432	-0.23155	-3.5975
-0.23206	-2.28613	-0.23205	-3.60274
-0.23255	-2.28882	-0.23254	-3.60848
-0.23305	-2.29251	-0.23304	-3.61756
-0.23355	-2.29603	-0.23354	-3.62378
-0.23405	-2.2996	-0.23404	-3.62785
-0.23455	-2.30328	-0.23454	-3.62721
-0.23505	-2.3064	-0.23504	-3.62851
-0.23555	-2.30824	-0.23554	-3.63282
-0.23605	-2.31045	-0.23604	-3.63943
-0.23654	-2.31427	-0.23653	-3.64602
-0.23704	-2.31834	-0.23703	-3.653
-0.23754	-2.32178	-0.23753	-3.66011
-0.23804	-2.32493	-0.23803	-3.66836
-0.23854	-2.32866	-0.23853	-3.6744
-0.23904	-2.3319	-0.23903	-3.6808
-0.23954	-2.33428	-0.23952	-3.6901
-0.24003	-2.33746	-0.24002	-3.70028
-0.24053	-2.34052	-0.24052	-3.70806
-0.24103	-2.34273	-0.24102	-3.71813
-0.24152	-2.34586	-0.24151	-3.73514
-0.24202	-2.3494	-0.24201	-3.75356
-0.24252	-2.35207	-0.24251	-3.76638
-0.24302	-2.35445	-0.24301	-3.77594
-0.24352	-2.35774	-0.24351	-3.78201
-0.24402	-2.36163	-0.24401	-3.78802
-0.24452	-2.36452	-0.24451	-3.78873
-0.24501	-2.36708	-0.24501	-3.79056
-0.24551	-2.37032	-0.2455	-3.79715
-0.24601	-2.37419	-0.246	-3.80692
-0.24651	-2.37748	-0.2465	-3.81207
-0.24701	-2.38056	-0.247	-3.81708
-0.2475	-2.38428	-0.2475	-3.81994
-0.248	-2.38672	-0.24799	-3.82458
-0.2485	-2.38873	-0.24849	-3.83092
-0.249	-2.39268	-0.24899	-3.8398
-0.2495	-2.39729	-0.24949	-3.84785
-0.25	-2.40082	-0.24999	-3.85641
-0.25049	-2.40399	-0.25048	-3.86086
-0.25099	-2.40704	-0.25098	-3.86762
-0.25149	-2.40995	-0.25148	-3.87905
-0.25199	-2.41282	-0.25198	-3.89202
-0.25249	-2.41507	-0.25248	-3.89874
-0.25298	-2.41781	-0.25297	-3.90327
-0.25348	-2.42191	-0.25347	-3.90648
-0.25398	-2.42647	-0.25397	-3.91203
-0.25448	-2.43028	-0.25447	-3.91737
-0.25498	-2.43324	-0.25497	-3.92273
-0.25548	-2.43623	-0.25547	-3.9301
-0.25598	-2.43921	-0.25597	-3.93774
-0.25648	-2.4423	-0.25647	-3.94228
-0.25697	-2.44562	-0.25697	-3.94579
-0.25747	-2.44942	-0.25746	-3.95144
-0.25797	-2.45318	-0.25796	-3.95851
-0.25847	-2.45612	-0.25846	-3.96206
-0.25897	-2.4591	-0.25896	-3.96324
-0.25947	-2.46328	-0.25946	-3.96683
-0.25997	-2.46737	-0.25995	-3.97629
-0.26046	-2.46992	-0.26045	-3.98453
-0.26096	-2.47237	-0.26095	-3.99047
-0.26146	-2.47518	-0.26145	-3.99882
-0.26196	-2.47781	-0.26195	-4.01008
-0.26245	-2.48058	-0.26245	-4.01901
-0.26295	-2.48389	-0.26294	-4.02678
-0.26345	-2.48699	-0.26344	-4.03614
-0.26395	-2.48992	-0.26394	-4.04474
-0.26445	-2.49339	-0.26444	-4.0521
-0.26495	-2.49733	-0.26494	-4.05893
-0.26545	-2.50144	-0.26543	-4.06958
-0.26594	-2.5053	-0.26593	-4.07781
-0.26644	-2.50888	-0.26643	-4.08455
-0.26694	-2.51166	-0.26693	-4.0849
-0.26744	-2.51429	-0.26743	-4.08701
-0.26794	-2.51825	-0.26793	-4.0897
-0.26843	-2.52187	-0.26843	-4.09648
-0.26894	-2.52437	-0.26892	-4.09725
-0.26943	-2.52649	-0.26942	-4.09999
-0.26993	-2.5295	-0.26992	-4.102
-0.27043	-2.53369	-0.27042	-4.10786
-0.27092	-2.53747	-0.27091	-4.10861
-0.27142	-2.54113	-0.27141	-4.11096
-0.27192	-2.54524	-0.27191	-4.11652
-0.27242	-2.5489	-0.27241	-4.12505
-0.27292	-2.55131	-0.27291	-4.13069
-0.27341	-2.55411	-0.27341	-4.13655
-0.27391	-2.55744	-0.2739	-4.14638
-0.27441	-2.56064	-0.2744	-4.15853
-0.27491	-2.564	-0.2749	-4.16407
-0.27541	-2.56821	-0.2754	-4.1696
-0.27591	-2.5728	-0.2759	-4.17344
-0.27641	-2.57632	-0.2764	-4.1812
-0.2769	-2.57879	-0.2769	-4.18498
-0.2774	-2.58161	-0.27739	-4.19093
-0.2779	-2.58494	-0.27789	-4.19659
-0.2784	-2.58725	-0.27839	-4.20436
-0.2789	-2.59031	-0.27889	-4.20426
-0.2794	-2.59452	-0.27939	-4.20637
-0.27989	-2.59751	-0.27988	-4.21023
-0.28039	-2.60021	-0.28038	-4.21768
-0.28089	-2.6043	-0.28088	-4.22325
-0.28139	-2.60805	-0.28138	-4.22949
-0.28188	-2.6109	-0.28187	-4.24005
-0.28238	-2.61374	-0.28237	-4.25313
-0.28288	-2.61708	-0.28287	-4.25829
-0.28338	-2.62068	-0.28337	-4.2632
-0.28388	-2.62358	-0.28387	-4.26324
-0.28438	-2.62683	-0.28437	-4.26634
-0.28487	-2.63061	-0.28487	-4.27106
-0.28537	-2.63356	-0.28536	-4.28141
-0.28587	-2.63654	-0.28586	-4.29682
-0.28637	-2.64062	-0.28636	-4.30793
-0.28687	-2.64408	-0.28686	-4.30483
-0.28737	-2.64682	-0.28736	-4.30511
-0.28787	-2.65053	-0.28785	-4.30417
-0.28836	-2.65495	-0.28835	-4.30684
-0.28886	-2.65842	-0.28885	-4.31526
-0.28936	-2.66077	-0.28935	-4.32644
-0.28986	-2.66385	-0.28985	-4.33624
-0.29036	-2.66697	-0.29034	-4.34071
-0.29085	-2.6693	-0.29085	-4.3394
-0.29135	-2.67277	-0.29134	-4.34002
-0.29185	-2.67702	-0.29184	-4.34178
-0.29235	-2.68052	-0.29234	-4.34764
-0.29285	-2.68409	-0.29284	-4.35387
-0.29335	-2.68846	-0.29334	-4.36243
-0.29385	-2.69281	-0.29384	-4.37644
-0.29435	-2.69585	-0.29434	-4.38749
-0.29485	-2.69876	-0.29483	-4.39167
-0.29534	-2.70242	-0.29533	-4.39307
-0.29584	-2.70564	-0.29583	-4.39463
-0.29634	-2.7084	-0.29633	-4.40422
-0.29684	-2.71142	-0.29683	-4.41628
-0.29734	-2.71481	-0.29733	-4.4211
-0.29784	-2.71903	-0.29783	-4.42231
-0.29834	-2.72393	-0.29833	-4.42196
-0.29883	-2.72795	-0.29883	-4.42224
-0.29933	-2.73019	-0.29932	-4.42262
-0.29983	-2.73213	-0.29982	-4.4273
-0.30033	-2.73507	-0.30032	-4.43833
-0.30083	-2.73884	-0.30082	-4.44948
-0.30132	-2.74289	-0.30132	-4.45399
-0.30182	-2.74633	-0.30181	-4.45908
-0.30232	-2.74987	-0.30231	-4.47154
-0.30282	-2.75304	-0.30281	-4.48566
-0.30332	-2.755	-0.30331	-4.48888
-0.30382	-2.75794	-0.30381	-4.49194
-0.30431	-2.76251	-0.3043	-4.49636
-0.30481	-2.76613	-0.3048	-4.5043
-0.30531	-2.76813	-0.3053	-4.51253
-0.30581	-2.77029	-0.3058	-4.52135
-0.30631	-2.77301	-0.3063	-4.5215
-0.30681	-2.7763	-0.3068	-4.52272
-0.30731	-2.78089	-0.30729	-4.52318
-0.3078	-2.78561	-0.30779	-4.52659
-0.3083	-2.78917	-0.30829	-4.54089
-0.3088	-2.79196	-0.30879	-4.55761
-0.30929	-2.79498	-0.30929	-4.56428
-0.30979	-2.79838	-0.30978	-4.5693
-0.31029	-2.8011	-0.31028	-4.57804
-0.31079	-2.8045	-0.31078	-4.58943
-0.31129	-2.80843	-0.31128	-4.59472
-0.31178	-2.81163	-0.31178	-4.60017
-0.31228	-2.81459	-0.31227	-4.60946
-0.31278	-2.81687	-0.31277	-4.62183
-0.31328	-2.81963	-0.31327	-4.62994
-0.31378	-2.82363	-0.31377	-4.63732
-0.31428	-2.82736	-0.31427	-4.64377
-0.31478	-2.8306	-0.31477	-4.6531
-0.31528	-2.83526	-0.31527	-4.65541
-0.31577	-2.83961	-0.31576	-4.65857
-0.31627	-2.84265	-0.31626	-4.66809
-0.31677	-2.84646	-0.31676	-4.68054
-0.31727	-2.84982	-0.31726	-4.67871
-0.31777	-2.85223	-0.31776	-4.6812
-0.31827	-2.85573	-0.31826	-4.67973
-0.31876	-2.85879	-0.31875	-4.68177
-0.31926	-2.85991	-0.31925	-4.68544
-0.31976	-2.86188	-0.31975	-4.69409
-0.32026	-2.86612	-0.32025	-4.70096
-0.32075	-2.87032	-0.32074	-4.70405
-0.32125	-2.87292	-0.32124	-4.70314
-0.32175	-2.87498	-0.32174	-4.70386
-0.32225	-2.87736	-0.32224	-4.71187
-0.32275	-2.87965	-0.32274	-4.72772
-0.32325	-2.88241	-0.32324	-4.74057
-0.32374	-2.88612	-0.32373	-4.74964
-0.32424	-2.88965	-0.32423	-4.75436
-0.32474	-2.89282	-0.32473	-4.76102
-0.32524	-2.89626	-0.32523	-4.76712
-0.32574	-2.89951	-0.32573	-4.77394
-0.32623	-2.90298	-0.32623	-4.78578
-0.32673	-2.90653	-0.32672	-4.80169
-0.32723	-2.90931	-0.32722	-4.81346
-0.32773	-2.91183	-0.32772	-4.81948
-0.32823	-2.91466	-0.32822	-4.82388
-0.32872	-2.9176	-0.32872	-4.82963
-0.32922	-2.92067	-0.32922	-4.83384
-0.32972	-2.92399	-0.32971	-4.83604
-0.33022	-2.92699	-0.33021	-4.84724
-0.33072	-2.92998	-0.33071	-4.87091
-0.33122	-2.93297	-0.33121	-4.89025
-0.33172	-2.93526	-0.33171	-4.89441
-0.33222	-2.93772	-0.33221	-4.8938
-0.33271	-2.94053	-0.33271	-4.89356
-0.33321	-2.94346	-0.3332	-4.89247
-0.33371	-2.94633	-0.3337	-4.89203
-0.33421	-2.94888	-0.3342	-4.89431
-0.33471	-2.95183	-0.3347	-4.90732
-0.33521	-2.9551	-0.3352	-4.92272
-0.33571	-2.95739	-0.3357	-4.92826
-0.3362	-2.95984	-0.3362	-4.93289
-0.3367	-2.96266	-0.33669	-4.93364
-0.3372	-2.96519	-0.33719	-4.93997
-0.3377	-2.96803	-0.33769	-4.94277
-0.3382	-2.97136	-0.33819	-4.94889
-0.3387	-2.97477	-0.33868	-4.9593
-0.33919	-2.9767	-0.33918	-4.97244
-0.33969	-2.97884	-0.33968	-4.97562
-0.34019	-2.98125	-0.34018	-4.97878
-0.34069	-2.98255	-0.34068	-4.9885
-0.34119	-2.98537	-0.34118	-5.0025
-0.34169	-2.98871	-0.34168	-5.01285
-0.34218	-2.99051	-0.34217	-5.02218
-0.34268	-2.99231	-0.34267	-5.03017
-0.34318	-2.9957	-0.34317	-5.04121
-0.34368	-2.99873	-0.34367	-5.04449
-0.34418	-3.00023	-0.34417	-5.05026
-0.34467	-3.00233	-0.34466	-5.05099
-0.34517	-3.00502	-0.34516	-5.05403
-0.34567	-3.00831	-0.34566	-5.05288
-0.34617	-3.0109	-0.34616	-5.0548
-0.34667	-3.01306	-0.34666	-5.05575
-0.34717	-3.01577	-0.34716	-5.06
-0.34767	-3.01748	-0.34765	-5.05902
-0.34816	-3.01854	-0.34815	-5.06123
-0.34866	-3.02079	-0.34865	-5.0715
-0.34916	-3.02353	-0.34915	-5.08997
-0.34965	-3.02534	-0.34964	-5.10888
-0.35015	-3.02794	-0.35014	-5.12475
-0.35065	-3.0311	-0.35064	-5.13004
-0.35115	-3.03285	-0.35114	-5.13469
-0.35165	-3.03393	-0.35164	-5.13574
-0.35215	-3.03559	-0.35214	-5.13888
-0.35264	-3.03723	-0.35263	-5.15069
-0.35314	-3.03828	-0.35313	-5.16858
-0.35364	-3.04092	-0.35363	-5.18212
-0.35414	-3.0438	-0.35413	-5.19311
-0.35464	-3.04565	-0.35463	-5.19548
-0.35514	-3.04737	-0.35513	-5.19523
-0.35563	-3.04993	-0.35562	-5.19355
-0.35613	-3.05128	-0.35612	-5.19291
-0.35663	-3.05213	-0.35662	-5.20459
-0.35713	-3.05272	-0.35712	-5.2297
-0.35763	-3.0553	-0.35762	-5.25162
-0.35813	-3.05786	-0.35811	-5.26003
-0.35862	-3.05911	-0.35861	-5.25738
-0.35912	-3.06102	-0.35911	-5.25691
-0.35962	-3.06315	-0.35961	-5.25587
-0.36012	-3.06506	-0.36011	-5.26015
-0.36062	-3.06689	-0.3606	-5.27642
-0.36112	-3.0687	-0.3611	-5.30028
-0.36162	-3.0702	-0.3616	-5.31541
-0.36211	-3.07119	-0.3621	-5.32195
-0.36261	-3.07272	-0.3626	-5.32453
-0.36311	-3.07403	-0.3631	-5.32858
-0.36361	-3.07447	-0.3636	-5.33192
-0.36411	-3.07611	-0.36409	-5.33941
-0.3646	-3.07894	-0.36459	-5.35507
-0.3651	-3.08079	-0.36509	-5.37663
-0.3656	-3.0817	-0.36559	-5.39428
-0.3661	-3.0825	-0.36609	-5.40056
-0.3666	-3.08357	-0.36658	-5.40415
-0.3671	-3.08552	-0.36708	-5.40256
-0.36759	-3.08776	-0.36758	-5.40556
-0.36809	-3.08961	-0.36808	-5.40733
-0.36859	-3.09062	-0.36858	-5.41448
-0.36909	-3.09096	-0.36908	-5.43042
-0.36959	-3.09227	-0.36958	-5.44918
-0.37009	-3.094	-0.37008	-5.46331
-0.37059	-3.09537	-0.37058	-5.4749
-0.37109	-3.09633	-0.37107	-5.47627
-0.37159	-3.09784	-0.37157	-5.48031
-0.37209	-3.09905	-0.37207	-5.48233
-0.37258	-3.10024	-0.37257	-5.48961
-0.37308	-3.10104	-0.37307	-5.49881
-0.37358	-3.10211	-0.37357	-5.50825
-0.37408	-3.10296	-0.37407	-5.50702
-0.37458	-3.10364	-0.37457	-5.51016
-0.37508	-3.10507	-0.37506	-5.51369
-0.37557	-3.10634	-0.37556	-5.52169
-0.37607	-3.10716	-0.37606	-5.53262
-0.37657	-3.10853	-0.37656	-5.54424
-0.37707	-3.10978	-0.37706	-5.5528
-0.37756	-3.1099	-0.37755	-5.56442
-0.37806	-3.11008	-0.37805	-5.56829
-0.37856	-3.11058	-0.37855	-5.57397
-0.37906	-3.11216	-0.37905	-5.58274
-0.37956	-3.11349	-0.37955	-5.59603
-0.38006	-3.11463	-0.38005	-5.60484
-0.38056	-3.1162	-0.38054	-5.61605
-0.38106	-3.11762	-0.38104	-5.63454
-0.38155	-3.1185	-0.38154	-5.65465
-0.38205	-3.11909	-0.38204	-5.66265
-0.38255	-3.11928	-0.38254	-5.6705
-0.38305	-3.1194	-0.38304	-5.6791
-0.38355	-3.1196	-0.38353	-5.69223
-0.38404	-3.11995	-0.38403	-5.69939
-0.38454	-3.12117	-0.38453	-5.70826
-0.38504	-3.12306	-0.38503	-5.71839
-0.38554	-3.1237	-0.38553	-5.73143
-0.38604	-3.12431	-0.38602	-5.74366
-0.38654	-3.12451	-0.38652	-5.7557
-0.38703	-3.12508	-0.38702	-5.76809
-0.38753	-3.12616	-0.38752	-5.78139
-0.38803	-3.12642	-0.38802	-5.78981
-0.38852	-3.12623	-0.38851	-5.79859
-0.38902	-3.12625	-0.38901	-5.80112
-0.38952	-3.12809	-0.38951	-5.80625
-0.39002	-3.12986	-0.39001	-5.80796
-0.39052	-3.13045	-0.39051	-5.81541
-0.39102	-3.13	-0.39101	-5.83463
-0.39152	-3.13035	-0.3915	-5.86167
-0.39202	-3.13031	-0.392	-5.88702
-0.39251	-3.13141	-0.3925	-5.90544
-0.39301	-3.13296	-0.393	-5.91039
-0.39351	-3.13387	-0.3935	-5.90964
-0.39401	-3.13418	-0.394	-5.90996
-0.39451	-3.13547	-0.3945	-5.91062
-0.395	-3.1371	-0.39499	-5.92447
-0.3955	-3.13804	-0.39549	-5.94822
-0.396	-3.13826	-0.39599	-5.9669
-0.3965	-3.13802	-0.39649	-5.97761
-0.397	-3.13795	-0.39698	-5.98756
-0.39749	-3.13801	-0.39748	-6.00154
-0.39799	-3.13875	-0.39798	-6.01537
-0.39849	-3.13969	-0.39848	-6.02606
-0.39899	-3.1401	-0.39898	-6.036
-0.39949	-3.14094	-0.39948	-6.04728
-0.39999	-3.14211	-0.39998	-6.05623
-0.40049	-3.1425	-0.40048	-6.06718
-0.40099	-3.14293	-0.40097	-6.08678
-0.40148	-3.14318	-0.40147	-6.10846
-0.40198	-3.14376	-0.40197	-6.12137
-0.40248	-3.14465	-0.40247	-6.12567
-0.40298	-3.14564	-0.40297	-6.13298
-0.40348	-3.14647	-0.40346	-6.15177
-0.40397	-3.14764	-0.40396	-6.17517
-0.40447	-3.14765	-0.40446	-6.19523
-0.40497	-3.14794	-0.40496	-6.21238
-0.40547	-3.14804	-0.40546	-6.23165
-0.40597	-3.14877	-0.40595	-6.24794
-0.40646	-3.1498	-0.40645	-6.25506
-0.40696	-3.15095	-0.40695	-6.26062
-0.40746	-3.15173	-0.40744	-6.26926
-0.40796	-3.1516	-0.40795	-6.28449
-0.40846	-3.15181	-0.40845	-6.30671
-0.40896	-3.15184	-0.40894	-6.33285
-0.40946	-3.15213	-0.40944	-6.34765
-0.40995	-3.15272	-0.40994	-6.35447
-0.41045	-3.15331	-0.41044	-6.35595
-0.41095	-3.15421	-0.41094	-6.35754
-0.41145	-3.15491	-0.41144	-6.36973
-0.41195	-3.15464	-0.41194	-6.38734
-0.41245	-3.15435	-0.41244	-6.3965
-0.41295	-3.15416	-0.41293	-6.40514
-0.41344	-3.15434	-0.41343	-6.42037
-0.41394	-3.15525	-0.41393	-6.4418
-0.41444	-3.15675	-0.41443	-6.46329
-0.41494	-3.15685	-0.41493	-6.48231
-0.41544	-3.15693	-0.41542	-6.49672
-0.41594	-3.157	-0.41592	-6.51269
-0.41643	-3.15753	-0.41642	-6.5211
-0.41693	-3.15851	-0.41692	-6.52989
-0.41743	-3.15923	-0.41741	-6.54647
-0.41793	-3.15947	-0.41791	-6.56754
-0.41842	-3.15995	-0.41841	-6.58443
-0.41892	-3.16051	-0.41891	-6.59993
-0.41942	-3.16139	-0.41941	-6.61426
-0.41992	-3.1612	-0.41991	-6.6302
-0.42042	-3.16103	-0.42041	-6.64269
-0.42092	-3.1609	-0.4209	-6.65403
-0.42141	-3.16121	-0.4214	-6.67186
-0.42191	-3.16153	-0.4219	-6.69654
-0.42241	-3.16173	-0.4224	-6.72031
-0.42291	-3.1622	-0.4229	-6.74149
-0.42341	-3.16235	-0.42339	-6.76011
-0.42391	-3.1632	-0.42389	-6.77708
-0.42441	-3.16309	-0.42439	-6.78264
-0.42491	-3.16359	-0.42489	-6.78688
-0.4254	-3.16401	-0.42539	-6.80265
-0.4259	-3.16535	-0.42588	-6.83272
-0.4264	-3.1659	-0.42638	-6.86178
-0.42689	-3.16598	-0.42688	-6.88173
-0.42739	-3.16612	-0.42738	-6.89715
-0.42789	-3.16685	-0.42788	-6.91355
-0.42839	-3.16759	-0.42837	-6.91981
-0.42889	-3.16784	-0.42887	-6.9235
-0.42939	-3.16862	-0.42937	-6.93021
-0.42988	-3.16958	-0.42987	-6.9456
-0.43038	-3.16942	-0.43037	-6.96438
-0.43088	-3.16968	-0.43086	-6.98669
-0.43138	-3.17052	-0.43136	-7.01515
-0.43188	-3.17151	-0.43186	-7.03859
-0.43238	-3.17119	-0.43236	-7.04361
-0.43287	-3.17142	-0.43286	-7.04529
-0.43337	-3.17139	-0.43336	-7.05054
-0.43387	-3.17151	-0.43385	-7.06793
-0.43437	-3.17184	-0.43435	-7.09166
-0.43487	-3.17234	-0.43485	-7.11621
-0.43537	-3.17291	-0.43535	-7.14005
-0.43586	-3.17297	-0.43585	-7.15995
-0.43636	-3.17288	-0.43635	-7.17176
-0.43686	-3.17286	-0.43684	-7.17879
-0.43736	-3.17363	-0.43734	-7.1912
-0.43785	-3.17463	-0.43784	-7.21497
-0.43835	-3.17497	-0.43834	-7.24512
-0.43885	-3.17508	-0.43884	-7.27819
-0.43935	-3.17582	-0.43933	-7.31153
-0.43985	-3.17676	-0.43983	-7.33421
-0.44035	-3.1766	-0.44033	-7.34785
-0.44085	-3.17617	-0.44083	-7.35239
-0.44134	-3.17597	-0.44133	-7.3564
-0.44184	-3.17656	-0.44182	-7.37089
-0.44234	-3.1779	-0.44232	-7.39446
-0.44284	-3.17835	-0.44282	-7.41666
-0.44334	-3.17873	-0.44332	-7.43433
-0.44383	-3.1793	-0.44382	-7.44739
-0.44433	-3.17991	-0.44432	-7.46092
-0.44483	-3.18012	-0.44482	-7.47659
-0.44533	-3.18028	-0.44531	-7.49526
-0.44583	-3.18074	-0.44581	-7.51624
-0.44633	-3.18089	-0.44631	-7.53559
-0.44683	-3.18124	-0.44681	-7.55051
-0.44733	-3.18148	-0.44731	-7.56704
-0.44783	-3.18168	-0.44781	-7.59079
-0.44832	-3.18133	-0.44831	-7.61505
-0.44882	-3.18128	-0.4488	-7.63201
-0.44932	-3.18154	-0.4493	-7.64613
-0.44982	-3.18226	-0.4498	-7.66519
-0.45032	-3.18339	-0.4503	-7.68699
-0.45082	-3.18427	-0.4508	-7.70233
-0.45132	-3.18456	-0.4513	-7.71731
-0.45182	-3.18451	-0.4518	-7.72709
-0.45231	-3.18459	-0.45229	-7.74141
-0.45281	-3.1846	-0.45279	-7.74937
-0.45331	-3.18497	-0.45329	-7.76249
-0.45381	-3.18549	-0.45379	-7.78809
-0.45431	-3.18606	-0.45429	-7.81695
-0.4548	-3.18705	-0.45479	-7.82896
-0.4553	-3.18738	-0.45528	-7.84084
-0.4558	-3.18719	-0.45578	-7.84998
-0.4563	-3.18722	-0.45628	-7.86569
-0.4568	-3.18787	-0.45678	-7.88577
-0.4573	-3.18835	-0.45727	-7.90841
-0.45779	-3.18807	-0.45777	-7.93509
-0.45829	-3.18802	-0.45827	-7.96282
-0.45879	-3.18803	-0.45877	-7.98432
-0.45929	-3.18851	-0.45927	-8.00504
-0.45979	-3.18906	-0.45976	-8.03278
-0.46029	-3.18995	-0.46026	-8.06554
-0.46078	-3.19024	-0.46076	-8.09191
-0.46128	-3.19153	-0.46126	-8.11136
-0.46178	-3.19236	-0.46176	-8.13618
-0.46228	-3.19224	-0.46226	-8.17037
-0.46278	-3.19246	-0.46276	-8.2021
-0.46327	-3.1922	-0.46326	-8.22752
-0.46377	-3.19218	-0.46376	-8.25044
-0.46427	-3.19158	-0.46425	-8.27244
-0.46477	-3.19098	-0.46475	-8.29093
-0.46526	-3.19108	-0.46525	-8.31105
-0.46576	-3.19122	-0.46574	-8.33519
-0.46626	-3.19146	-0.46624	-8.35789
-0.46676	-3.19234	-0.46674	-8.37472
-0.46726	-3.19343	-0.46724	-8.39469
-0.46776	-3.19379	-0.46774	-8.42277
-0.46825	-3.19431	-0.46823	-8.45375
-0.46876	-3.19449	-0.46874	-8.47574
-0.46925	-3.19466	-0.46923	-8.49224
-0.46975	-3.19437	-0.46973	-8.51119
-0.47025	-3.19433	-0.47023	-8.53864
-0.47075	-3.19473	-0.47073	-8.56862
-0.47125	-3.19552	-0.47123	-8.59605
-0.47174	-3.19648	-0.47172	-8.61626
-0.47224	-3.1972	-0.47222	-8.62668
-0.47274	-3.19744	-0.47272	-8.63414
-0.47324	-3.1974	-0.47322	-8.6434
-0.47374	-3.19667	-0.47372	-8.65765
-0.47424	-3.19641	-0.47421	-8.67157
-0.47473	-3.19688	-0.47471	-8.68458
-0.47523	-3.19773	-0.47521	-8.69719
-0.47573	-3.19802	-0.47571	-8.72132
-0.47623	-3.19777	-0.4762	-8.75697
-0.47672	-3.19733	-0.4767	-8.78769
-0.47722	-3.19726	-0.4772	-8.80102
-0.47772	-3.19709	-0.4777	-8.80865
-0.47822	-3.197	-0.4782	-8.82545
-0.47872	-3.19692	-0.4787	-8.85068
-0.47922	-3.19686	-0.4792	-8.87982
-0.47972	-3.19682	-0.47969	-8.91106
-0.48021	-3.19672	-0.48019	-8.94619
-0.48071	-3.19673	-0.48069	-8.98301
-0.48121	-3.1974	-0.48119	-9.01731
-0.48171	-3.19831	-0.48169	-9.05226
-0.4822	-3.19861	-0.48218	-9.09022
-0.4827	-3.19871	-0.48268	-9.12271
-0.4832	-3.19884	-0.48318	-9.1438
-0.4837	-3.19899	-0.48368	-9.1613
-0.4842	-3.19903	-0.48418	-9.18786
-0.4847	-3.19905	-0.48467	-9.22013
-0.4852	-3.19905	-0.48517	-9.24773
-0.48569	-3.19905	-0.48567	-9.27128
-0.48619	-3.19905	-0.48617	-9.29189
-0.48669	-3.19975	-0.48667	-9.31381
-0.48719	-3.19998	-0.48717	-9.33546
-0.48769	-3.1999	-0.48767	-9.36062
-0.48819	-3.19994	-0.48817	-9.38694
-0.48869	-3.19995	-0.48866	-9.41366
-0.48918	-3.20085	-0.48916	-9.42545
-0.48968	-3.20205	-0.48966	-9.43855
-0.49018	-3.20185	-0.49016	-9.45607
-0.49068	-3.20128	-0.49066	-9.48344
-0.49118	-3.2008	-0.49116	-9.51738
-0.49167	-3.20103	-0.49166	-9.55819
-0.49217	-3.20099	-0.49215	-9.60279
-0.49267	-3.20106	-0.49265	-9.64067
-0.49317	-3.20117	-0.49315	-9.64982
-0.49367	-3.20126	-0.49365	-9.65685
-0.49417	-3.20119	-0.49414	-9.66796
-0.49466	-3.20116	-0.49464	-9.69319
-0.49516	-3.20117	-0.49514	-9.72682
-0.49566	-3.20156	-0.49564	-9.76274
-0.49616	-3.20208	-0.49614	-9.79624
-0.49666	-3.20226	-0.49664	-9.82565
-0.49716	-3.20242	-0.49713	-9.85378
-0.49765	-3.20257	-0.49763	-9.88599
-0.49815	-3.20262	-0.49813	-9.91655
-0.49865	-3.20294	-0.49863	-9.94179
-0.49915	-3.20303	-0.49913	-9.95379
-0.49965	-3.20237	-0.49962	-9.96815
-0.50015	-3.20156	-0.50012	-9.99935
-0.50064	-3.20099	-0.50062	-10.046
-0.50114	-3.2005	-0.50112	-10.0863
-0.50164	-3.20058	-0.50162	-10.1121
-0.50214	-3.20114	-0.50212	-10.1207
-0.50264	-3.20165	-0.50262	-10.1255
-0.50313	-3.20141	-0.50311	-10.138
-0.50363	-3.2015	-0.50361	-10.1616
-0.50413	-3.20175	-0.50411	-10.193
-0.50463	-3.20187	-0.5046	-10.2279
-0.50512	-3.20169	-0.5051	-10.2622
-0.50562	-3.20143	-0.5056	-10.2967
-0.50612	-3.20104	-0.5061	-10.332
-0.50662	-3.20082	-0.5066	-10.3677
-0.50712	-3.2007	-0.50709	-10.396
-0.50762	-3.20019	-0.50759	-10.4203
-0.50811	-3.19973	-0.50809	-10.4491
-0.50861	-3.19958	-0.50859	-10.4859
-0.50911	-3.19946	-0.50909	-10.5171
-0.50961	-3.19909	-0.50959	-10.5375
-0.51011	-3.19857	-0.51009	-10.5563
-0.51061	-3.1985	-0.51058	-10.586
-0.5111	-3.19871	-0.51108	-10.6195
-0.5116	-3.19894	-0.51158	-10.6475
-0.5121	-3.1989	-0.51208	-10.6672
-0.5126	-3.19897	-0.51258	-10.6865
-0.5131	-3.19927	-0.51307	-10.716
-0.5136	-3.1994	-0.51357	-10.76
-0.51409	-3.19964	-0.51407	-10.8093
-0.51459	-3.19966	-0.51457	-10.8482
-0.51509	-3.19975	-0.51507	-10.8764
-0.51559	-3.19899	-0.51556	-10.8838
-0.51609	-3.19854	-0.51606	-10.8907
-0.51658	-3.19886	-0.51656	-10.9112
-0.51708	-3.19882	-0.51706	-10.9466
-0.51758	-3.19812	-0.51756	-10.9785
-0.51808	-3.19705	-0.51806	-11.0058
-0.51858	-3.19659	-0.51855	-11.0246
-0.51908	-3.19574	-0.51905	-11.0456
-0.51957	-3.19506	-0.51955	-11.0725
-0.52007	-3.19533	-0.52005	-11.1093
-0.52057	-3.19519	-0.52055	-11.1503
-0.52107	-3.19493	-0.52104	-11.189
-0.52157	-3.19479	-0.52154	-11.1968
-0.52206	-3.19466	-0.52204	-11.2054
-0.52256	-3.19458	-0.52254	-11.2231
-0.52306	-3.19427	-0.52304	-11.2592
-0.52356	-3.19368	-0.52353	-11.3011
-0.52406	-3.19358	-0.52403	-11.3403
-0.52455	-3.19314	-0.52453	-11.3788
-0.52505	-3.193	-0.52503	-11.4155
-0.52555	-3.19255	-0.52553	-11.445
-0.52605	-3.1924	-0.52602	-11.4728
-0.52655	-3.19196	-0.52652	-11.5087
-0.52705	-3.19171	-0.52702	-11.5534
-0.52755	-3.19162	-0.52752	-11.6018
-0.52804	-3.1913	-0.52802	-11.6486
-0.52854	-3.19079	-0.52851	-11.6833
-0.52904	-3.19052	-0.52902	-11.7134
-0.52954	-3.19013	-0.52952	-11.7211
-0.53004	-3.19	-0.53001	-11.73
-0.53054	-3.18988	-0.53051	-11.7511
-0.53104	-3.18979	-0.53101	-11.7884
-0.53153	-3.18972	-0.53151	-11.8294
-0.53203	-3.18917	-0.53201	-11.8662
-0.53253	-3.18819	-0.5325	-11.8985
-0.53303	-3.18746	-0.533	-11.9265
-0.53353	-3.18712	-0.5335	-11.9486
-0.53402	-3.18701	-0.534	-11.9722
-0.53452	-3.18707	-0.53449	-12.0064
-0.53502	-3.18706	-0.53499	-12.051
-0.53552	-3.18698	-0.53549	-12.0932
-0.53602	-3.18686	-0.53599	-12.1275
-0.53652	-3.18682	-0.53649	-12.1574
-0.53702	-3.18601	-0.53699	-12.1862
-0.53751	-3.18494	-0.53749	-12.2118
-0.53801	-3.18429	-0.53799	-12.2433
-0.53851	-3.18407	-0.53848	-12.2876
-0.53901	-3.18396	-0.53898	-12.3415
-0.53951	-3.18374	-0.53948	-12.3874
-0.54001	-3.18364	-0.53998	-12.4194
-0.5405	-3.18226	-0.54048	-12.445
-0.541	-3.1807	-0.54097	-12.4737
-0.5415	-3.18048	-0.54148	-12.5023
-0.542	-3.18037	-0.54197	-12.5263
-0.5425	-3.18026	-0.54247	-12.5451
-0.54299	-3.17964	-0.54297	-12.5648
-0.54349	-3.17973	-0.54346	-12.5822
-0.54399	-3.17966	-0.54396	-12.6001
-0.54449	-3.17967	-0.54446	-12.6302
-0.54498	-3.17935	-0.54496	-12.6794
-0.54548	-3.17884	-0.54546	-12.7289
-0.54598	-3.17866	-0.54596	-12.7605
-0.54648	-3.17771	-0.54645	-12.7781
-0.54698	-3.17629	-0.54695	-12.8012
-0.54748	-3.17552	-0.54745	-12.8341
-0.54798	-3.17527	-0.54795	-12.8722
-0.54848	-3.17478	-0.54845	-12.9084
-0.54897	-3.17412	-0.54894	-12.9451
-0.54947	-3.17341	-0.54944	-12.9801
-0.54997	-3.17247	-0.54994	-13.0149
-0.55047	-3.17248	-0.55044	-13.0512
-0.55097	-3.17286	-0.55094	-13.0888
-0.55147	-3.17338	-0.55144	-13.1228
-0.55197	-3.17356	-0.55194	-13.1518
-0.55246	-3.17362	-0.55243	-13.1858
-0.55296	-3.17361	-0.55293	-13.235
-0.55346	-3.17292	-0.55343	-13.2903
-0.55395	-3.17161	-0.55393	-13.3367
-0.55445	-3.17067	-0.55442	-13.3738
-0.55495	-3.17006	-0.55492	-13.4064
-0.55545	-3.16946	-0.55542	-13.4416
-0.55595	-3.16876	-0.55592	-13.4816
-0.55645	-3.16853	-0.55642	-13.5268
-0.55695	-3.16765	-0.55692	-13.573
-0.55744	-3.16706	-0.55741	-13.615
-0.55794	-3.16677	-0.55791	-13.6315
-0.55844	-3.16627	-0.55841	-13.6493
-0.55894	-3.16501	-0.55891	-13.6658
-0.55944	-3.16409	-0.55941	-13.6896
-0.55994	-3.16378	-0.5599	-13.7197
-0.56044	-3.16328	-0.5604	-13.7532
-0.56093	-3.16232	-0.5609	-13.7899
-0.56143	-3.1616	-0.5614	-13.8273
-0.56193	-3.16136	-0.5619	-13.8574
-0.56243	-3.16018	-0.5624	-13.8862
-0.56292	-3.15889	-0.56289	-13.9141
-0.56342	-3.15816	-0.56339	-13.945
-0.56392	-3.15752	-0.56389	-13.9711
-0.56442	-3.15731	-0.56439	-14.0001
-0.56492	-3.15734	-0.56489	-14.0438
-0.56542	-3.15758	-0.56539	-14.0962
-0.56592	-3.15767	-0.56589	-14.138
-0.56642	-3.15699	-0.56638	-14.1715
-0.56691	-3.15663	-0.56688	-14.2001
-0.56741	-3.15654	-0.56738	-14.2322
-0.56791	-3.15639	-0.56788	-14.2574
-0.56841	-3.15631	-0.56838	-14.2806
-0.56891	-3.15624	-0.56888	-14.3034
-0.56941	-3.15609	-0.56937	-14.3353
-0.5699	-3.15434	-0.56987	-14.3716
-0.5704	-3.15256	-0.57037	-14.4088
-0.5709	-3.15197	-0.57087	-14.4458
-0.5714	-3.15167	-0.57137	-14.4884
-0.5719	-3.15152	-0.57187	-14.5361
-0.57239	-3.15217	-0.57236	-14.5847
-0.57289	-3.15253	-0.57286	-14.6273
-0.57339	-3.15227	-0.57336	-14.6665
-0.57389	-3.15067	-0.57386	-14.7047
-0.57439	-3.14865	-0.57436	-14.7447
-0.57489	-3.14797	-0.57485	-14.7867
-0.57539	-3.14805	-0.57535	-14.8342
-0.57589	-3.14818	-0.57585	-14.8791
-0.57639	-3.14825	-0.57635	-14.916
-0.57688	-3.14762	-0.57685	-14.9498
-0.57738	-3.14673	-0.57735	-14.9909
-0.57788	-3.14634	-0.57784	-15.0332
-0.57838	-3.14581	-0.57834	-15.0721
-0.57888	-3.14493	-0.57884	-15.1103
-0.57937	-3.14474	-0.57934	-15.1541
-0.57987	-3.14497	-0.57984	-15.1909
-0.58037	-3.14498	-0.58034	-15.2164
-0.58087	-3.14467	-0.58083	-15.2381
-0.58137	-3.14425	-0.58133	-15.268
-0.58186	-3.14402	-0.58183	-15.2986
-0.58236	-3.14384	-0.58232	-15.3256
-0.58286	-3.14308	-0.58282	-15.3552
-0.58335	-3.14253	-0.58332	-15.3979
-0.58385	-3.14264	-0.58382	-15.4429
-0.58435	-3.14268	-0.58432	-15.4822
-0.58485	-3.14262	-0.58481	-15.5212
-0.58535	-3.14222	-0.58531	-15.5635
-0.58585	-3.14124	-0.58581	-15.6024
-0.58635	-3.14102	-0.58631	-15.6381
-0.58685	-3.14131	-0.58681	-15.6788
-0.58734	-3.14133	-0.58731	-15.7233
-0.58784	-3.14053	-0.58781	-15.766
-0.58834	-3.13949	-0.5883	-15.7808
-0.58884	-3.13884	-0.5888	-15.797
-0.58934	-3.13852	-0.5893	-15.8195
-0.58984	-3.13838	-0.5898	-15.858
-0.59033	-3.13902	-0.5903	-15.9027
-0.59083	-3.13918	-0.5908	-15.9456
-0.59133	-3.13876	-0.59129	-15.9646
-0.59183	-3.13867	-0.59179	-15.9881
-0.59232	-3.1388	-0.59229	-16.0026
-0.59282	-3.13881	-0.59279	-16.025
-0.59332	-3.13856	-0.59328	-16.0631
-0.59382	-3.13848	-0.59378	-16.1085
-0.59432	-3.13906	-0.59428	-16.148
-0.59482	-3.13923	-0.59478	-16.1887
-0.59532	-3.13949	-0.59528	-16.2478
-0.59581	-3.13973	-0.59578	-16.316
-0.59631	-3.13989	-0.59627	-16.3532
-0.59681	-3.13963	-0.59677	-16.3832
-0.59731	-3.13959	-0.59727	-16.402
-0.59781	-3.13989	-0.59777	-16.4282
-0.5983	-3.14057	-0.59827	-16.4684
-0.5988	-3.14079	-0.59876	-16.5209
-0.5993	-3.14117	-0.59926	-16.5727
-0.5998	-3.14111	-0.59976	-16.619
-0.6003	-3.14081	-0.60026	-16.6515
-0.6008	-3.14069	-0.60076	-16.6834
-0.60129	-3.14105	-0.60125	-16.7219
-0.60179	-3.14145	-0.60175	-16.7622
-0.60229	-3.14149	-0.60225	-16.7801
-0.60279	-3.14153	-0.60275	-16.7968
-0.60329	-3.14146	-0.60325	-16.8227
-0.60379	-3.14115	-0.60375	-16.8732
-0.60429	-3.14102	-0.60425	-16.9354
-0.60479	-3.14157	-0.60475	-16.9898
-0.60529	-3.14172	-0.60525	-17.0222
-0.60578	-3.14195	-0.60574	-17.0458
-0.60628	-3.14247	-0.60624	-17.082
-0.60678	-3.14342	-0.60674	-17.1371
-0.60728	-3.14384	-0.60724	-17.1986
-0.60778	-3.14428	-0.60774	-17.2542
-0.60828	-3.14552	-0.60824	-17.2914
-0.60877	-3.14643	-0.60874	-17.3129
-0.60927	-3.14613	-0.60923	-17.3288
-0.60977	-3.14633	-0.60973	-17.3552
-0.61027	-3.1474	-0.61023	-17.3931
-0.61077	-3.14855	-0.61073	-17.4388
-0.61127	-3.14894	-0.61122	-17.4856
-0.61176	-3.14987	-0.61172	-17.5334
-0.61226	-3.15067	-0.61222	-17.5742
-0.61276	-3.15054	-0.61272	-17.6034
-0.61326	-3.15071	-0.61322	-17.6218
-0.61376	-3.15175	-0.61372	-17.6447
-0.61426	-3.15299	-0.61422	-17.6811
-0.61476	-3.1538	-0.61472	-17.7298
-0.61525	-3.15477	-0.61521	-17.7771
-0.61575	-3.15629	-0.61571	-17.8101
-0.61625	-3.15769	-0.61621	-17.8374
-0.61675	-3.15886	-0.61671	-17.859
-0.61725	-3.15995	-0.61721	-17.8941
-0.61775	-3.16081	-0.6177	-17.9512
-0.61824	-3.16199	-0.6182	-18.0145
-0.61874	-3.16278	-0.6187	-18.0627
-0.61924	-3.16424	-0.6192	-18.0987
-0.61974	-3.16503	-0.6197	-18.1298
-0.62024	-3.16529	-0.6202	-18.1639
-0.62073	-3.16578	-0.62069	-18.1822
-0.62123	-3.16684	-0.62119	-18.203
-0.62173	-3.16759	-0.62169	-18.2176
-0.62223	-3.16824	-0.62218	-18.2431
-0.62272	-3.17035	-0.62268	-18.2888
-0.62322	-3.17255	-0.62318	-18.3535
-0.62372	-3.17378	-0.62368	-18.42
-0.62422	-3.17468	-0.62418	-18.4771
-0.62472	-3.17608	-0.62468	-18.5035
-0.62522	-3.17805	-0.62517	-18.529
-0.62571	-3.1792	-0.62567	-18.5502
-0.62621	-3.18078	-0.62617	-18.5812
-0.62671	-3.1829	-0.62667	-18.6059
-0.62721	-3.1841	-0.62717	-18.6409
-0.62771	-3.1849	-0.62767	-18.7007
-0.62821	-3.18667	-0.62816	-18.769
-0.6287	-3.18915	-0.62867	-18.7993
-0.6292	-3.19077	-0.62916	-18.8277
-0.6297	-3.19211	-0.62966	-18.8352
-0.6302	-3.19335	-0.63016	-18.8541
-0.6307	-3.19417	-0.63066	-18.8983
-0.63119	-3.19533	-0.63115	-18.966
-0.63169	-3.19812	-0.63165	-19.034
-0.63219	-3.20183	-0.63215	-19.0956
-0.63269	-3.20437	-0.63265	-19.1137
-0.63319	-3.20591	-0.63315	-19.1346
-0.63369	-3.20722	-0.63364	-19.1623
-0.63419	-3.20885	-0.63414	-19.2142
-0.63468	-3.21059	-0.63464	-19.2801
-0.63518	-3.21227	-0.63514	-19.3436
-0.63568	-3.21403	-0.63563	-19.3894
-0.63618	-3.21621	-0.63613	-19.4311
-0.63667	-3.21773	-0.63663	-19.4454
-0.63717	-3.21874	-0.63713	-19.4636
-0.63767	-3.22156	-0.63763	-19.4924
-0.63817	-3.2245	-0.63813	-19.5487
-0.63867	-3.22657	-0.63863	-19.6204
-0.63917	-3.22846	-0.63912	-19.6838
-0.63966	-3.23078	-0.63962	-19.7274
-0.64016	-3.23355	-0.64012	-19.7629
-0.64066	-3.23647	-0.64062	-19.7995
-0.64116	-3.23863	-0.64111	-19.8484
-0.64165	-3.23966	-0.64161	-19.909
-0.64215	-3.24079	-0.64211	-19.9694
-0.64265	-3.24346	-0.64261	-19.999
-0.64315	-3.24675	-0.64311	-20.015
-0.64365	-3.24983	-0.64361	-20.0246
-0.64415	-3.25296	-0.64411	-20.0589
-0.64465	-3.25569	-0.64461	-20.1155
-0.64515	-3.257	-0.64511	-20.1789
-0.64564	-3.25903	-0.6456	-20.2294
-0.64614	-3.2637	-0.6461	-20.2631
-0.64664	-3.26764	-0.6466	-20.2823
-0.64714	-3.26936	-0.6471	-20.3034
-0.64764	-3.27102	-0.6476	-20.3411
-0.64814	-3.27268	-0.64809	-20.3964
-0.64864	-3.27452	-0.64859	-20.45
-0.64914	-3.27763	-0.64909	-20.4894
-0.64963	-3.28175	-0.64959	-20.5213
-0.65013	-3.28462	-0.65009	-20.5633
-0.65063	-3.28728	-0.65059	-20.6091
-0.65113	-3.29135	-0.65109	-20.642
-0.65162	-3.2951	-0.65158	-20.6669
-0.65212	-3.29834	-0.65208	-20.7016
-0.65262	-3.30102	-0.65258	-20.7466
-0.65312	-3.3036	-0.65308	-20.795
-0.65362	-3.30596	-0.65358	-20.8426
-0.65412	-3.30784	-0.65407	-20.8941
-0.65462	-3.31136	-0.65457	-20.9392
-0.65511	-3.31572	-0.65507	-20.9662
-0.65561	-3.31877	-0.65557	-20.9895
-0.65611	-3.32148	-0.65607	-21.0208
-0.65661	-3.32507	-0.65656	-21.06
-0.6571	-3.32826	-0.65706	-21.0994
-0.6576	-3.33132	-0.65756	-21.1415
-0.6581	-3.33543	-0.65806	-21.193
-0.6586	-3.33889	-0.65856	-21.2453
-0.6591	-3.34164	-0.65906	-21.2863
-0.6596	-3.34485	-0.65955	-21.3242
-0.66009	-3.34831	-0.66005	-21.3664
-0.66059	-3.35146	-0.66055	-21.4187
-0.66109	-3.3542	-0.66105	-21.4802
-0.66159	-3.358	-0.66154	-21.549
-0.66209	-3.36206	-0.66204	-21.615
-0.66258	-3.36541	-0.66254	-21.6773
-0.66308	-3.36812	-0.66304	-21.7006
-0.66358	-3.37092	-0.66354	-21.7279
-0.66408	-3.37504	-0.66404	-21.7592
-0.66458	-3.3792	-0.66453	-21.8046
-0.66508	-3.38258	-0.66503	-21.8536
-0.66557	-3.3854	-0.66553	-21.904
-0.66607	-3.38794	-0.66603	-21.9474
-0.66657	-3.39108	-0.66653	-21.9954
-0.66707	-3.39521	-0.66703	-22.0231
-0.66757	-3.39908	-0.66753	-22.0581
-0.66807	-3.40236	-0.66802	-22.0715
-0.66856	-3.40575	-0.66852	-22.0998
-0.66906	-3.40937	-0.66902	-22.1073
-0.66956	-3.41267	-0.66952	-22.1292
-0.67006	-3.41576	-0.67001	-22.1506
-0.67055	-3.41909	-0.67051	-22.1855
-0.67105	-3.42219	-0.67101	-22.2171
-0.67155	-3.42521	-0.67151	-22.2527
-0.67205	-3.42931	-0.672	-22.3053
-0.67255	-3.43427	-0.67251	-22.3833
-0.67305	-3.43831	-0.67301	-22.4608
-0.67355	-3.44085	-0.6735	-22.5213
-0.67404	-3.44409	-0.674	-22.5443
-0.67454	-3.44846	-0.6745	-22.5634
-0.67504	-3.45201	-0.675	-22.5882
-0.67554	-3.45479	-0.6755	-22.6375
-0.67604	-3.45771	-0.67599	-22.7101
-0.67654	-3.46107	-0.67649	-22.791
-0.67703	-3.46448	-0.67699	-22.8316
-0.67753	-3.46881	-0.67749	-22.8443
-0.67803	-3.47384	-0.67799	-22.8486
-0.67853	-3.47711	-0.67848	-22.8627
-0.67903	-3.4802	-0.67898	-22.8913
-0.67952	-3.48352	-0.67948	-22.9227
-0.68002	-3.48622	-0.67998	-22.9562
-0.68052	-3.48921	-0.68048	-23.0066
-0.68102	-3.4931	-0.68098	-23.0749
-0.68152	-3.49639	-0.68148	-23.1446
-0.68202	-3.49818	-0.68198	-23.2004
-0.68252	-3.50117	-0.68248	-23.2418
-0.68302	-3.50576	-0.68298	-23.2772
-0.68352	-3.51007	-0.68347	-23.3199
-0.68402	-3.51351	-0.68397	-23.3738
-0.68451	-3.51734	-0.68447	-23.4391
-0.68501	-3.52151	-0.68497	-23.5032
-0.68551	-3.52489	-0.68547	-23.5565
-0.68601	-3.52722	-0.68596	-23.5985
-0.68651	-3.53048	-0.68646	-23.6404
-0.68701	-3.53506	-0.68696	-23.6812
-0.68751	-3.53888	-0.68746	-23.7159
-0.688	-3.54254	-0.68796	-23.7419
-0.6885	-3.54655	-0.68846	-23.7691
-0.689	-3.54998	-0.68896	-23.8092
-0.6895	-3.55312	-0.68945	-23.8664
-0.69	-3.55616	-0.68995	-23.9286
-0.69049	-3.55996	-0.69045	-23.9724
-0.69099	-3.56402	-0.69095	-24.0073
-0.69149	-3.56707	-0.69145	-24.0274
-0.69199	-3.57008	-0.69195	-24.0569
-0.69249	-3.57347	-0.69244	-24.1153
-0.69299	-3.57699	-0.69294	-24.1875
-0.69348	-3.58046	-0.69344	-24.2411
-0.69398	-3.58441	-0.69394	-24.2883
-0.69448	-3.58861	-0.69444	-24.3145
-0.69498	-3.59151	-0.69494	-24.3503
-0.69548	-3.59437	-0.69543	-24.3821
-0.69598	-3.59811	-0.69593	-24.4233
-0.69648	-3.60215	-0.69643	-24.4595
-0.69697	-3.60559	-0.69693	-24.5039
-0.69747	-3.60843	-0.69743	-24.5458
-0.69797	-3.61137	-0.69793	-24.5933
-0.69847	-3.61464	-0.69842	-24.6453
-0.69896	-3.61882	-0.69892	-24.7017
-0.69946	-3.62231	-0.69942	-24.7336
-0.69996	-3.62477	-0.69991	-24.7717
-0.70046	-3.62867	-0.70041	-24.7996
-0.70096	-3.63356	-0.70091	-24.84
-0.70146	-3.63719	-0.70141	-24.8825
-0.70195	-3.64069	-0.70191	-24.9326
-0.70245	-3.64514	-0.70241	-24.98
-0.70295	-3.64872	-0.7029	-25.035
-0.70345	-3.65111	-0.7034	-25.0628
-0.70395	-3.6538	-0.7039	-25.098
-0.70444	-3.65739	-0.7044	-25.1349
-0.70494	-3.66137	-0.7049	-25.1835
-0.70544	-3.66519	-0.7054	-25.2205
-0.70594	-3.66926	-0.70589	-25.2623
-0.70644	-3.6726	-0.70639	-25.2789
-0.70694	-3.67571	-0.70689	-25.3047
-0.70744	-3.67874	-0.70739	-25.3308
-0.70793	-3.68175	-0.70789	-25.3695
-0.70843	-3.68514	-0.70838	-25.4248
-0.70893	-3.68826	-0.70888	-25.4921
-0.70943	-3.6916	-0.70938	-25.5417
-0.70993	-3.6959	-0.70988	-25.5797
-0.71042	-3.70012	-0.71038	-25.5905
-0.71092	-3.70322	-0.71088	-25.6057
-0.71142	-3.70745	-0.71138	-25.6163
-0.71192	-3.71274	-0.71187	-25.6406
-0.71242	-3.717	-0.71237	-25.6913
-0.71292	-3.72081	-0.71287	-25.7612
-0.71341	-3.72477	-0.71337	-25.8287
-0.71391	-3.72858	-0.71387	-25.8827
-0.71441	-3.73184	-0.71436	-25.9269
-0.71491	-3.73493	-0.71486	-25.9715
-0.71541	-3.73914	-0.71536	-26.0124
-0.71591	-3.74374	-0.71586	-26.0516
-0.7164	-3.74726	-0.71636	-26.0948
-0.7169	-3.75113	-0.71685	-26.1503
-0.7174	-3.7557	-0.71735	-26.2107
-0.7179	-3.75922	-0.71785	-26.2703
-0.7184	-3.76109	-0.71835	-26.3257
-0.71889	-3.76371	-0.71885	-26.386
-0.71939	-3.76857	-0.71935	-26.4483
-0.71989	-3.77348	-0.71985	-26.5066
-0.72039	-3.7779	-0.72034	-26.5602
-0.72089	-3.78177	-0.72084	-26.616
-0.72139	-3.78515	-0.72134	-26.6642
-0.72189	-3.78907	-0.72184	-26.691
-0.72239	-3.79347	-0.72234	-26.7068
-0.72288	-3.79722	-0.72284	-26.7251
-0.72338	-3.80047	-0.72334	-26.751
-0.72388	-3.80444	-0.72384	-26.7856
-0.72438	-3.80895	-0.72433	-26.8235
-0.72488	-3.81315	-0.72483	-26.8549
-0.72537	-3.81734	-0.72533	-26.8893
-0.72587	-3.82152	-0.72583	-26.9074
-0.72637	-3.82501	-0.72633	-26.9319
-0.72687	-3.82817	-0.72683	-26.9536
-0.72737	-3.83161	-0.72732	-26.9904
-0.72787	-3.83635	-0.72782	-26.9944
-0.72837	-3.84181	-0.72832	-27.0107
-0.72886	-3.84573	-0.72881	-27.0468
-0.72936	-3.84992	-0.72931	-27.1042
-0.72986	-3.85481	-0.72981	-27.1589
-0.73035	-3.85843	-0.73031	-27.2101
-0.73085	-3.86283	-0.73081	-27.2687
-0.73135	-3.86828	-0.73131	-27.3317
-0.73185	-3.87259	-0.73181	-27.3857
-0.73235	-3.87552	-0.7323	-27.4393
-0.73285	-3.87919	-0.7328	-27.5006
-0.73335	-3.8841	-0.7333	-27.5668
-0.73385	-3.88972	-0.7338	-27.6241
-0.73434	-3.89518	-0.7343	-27.6846
-0.73484	-3.89939	-0.7348	-27.7207
-0.73534	-3.90359	-0.73529	-27.7703
-0.73584	-3.90818	-0.73579	-27.7851
-0.73634	-3.91279	-0.73629	-27.8159
-0.73684	-3.91722	-0.73679	-27.8485
-0.73733	-3.92069	-0.73729	-27.8989
-0.73783	-3.92414	-0.73778	-27.926
-0.73833	-3.92818	-0.73828	-27.9658
-0.73882	-3.93312	-0.73878	-27.9787
-0.73932	-3.93795	-0.73928	-28.0073
-0.73982	-3.94235	-0.73978	-28.0325
-0.74032	-3.94741	-0.74027	-28.0708
-0.74082	-3.95228	-0.74077	-28.1146
-0.74132	-3.95709	-0.74127	-28.1725
-0.74182	-3.96239	-0.74177	-28.2444
-0.74231	-3.96724	-0.74227	-28.3331
-0.74281	-3.97125	-0.74276	-28.438
-0.74331	-3.97538	-0.74326	-28.5398
-0.74381	-3.97984	-0.74376	-28.5802
-0.74431	-3.98462	-0.74426	-28.6082
-0.74481	-3.9895	-0.74476	-28.6175
-0.7453	-3.99432	-0.74526	-28.6449
-0.7458	-3.99951	-0.74576	-28.6978
-0.7463	-4.00443	-0.74626	-28.7568
-0.7468	-4.00836	-0.74675	-28.8124
-0.7473	-4.01326	-0.74725	-28.8721
-0.74779	-4.01898	-0.74775	-28.9302
-0.74829	-4.02368	-0.74825	-28.9794
-0.74879	-4.02843	-0.74874	-29.0194
-0.74929	-4.0331	-0.74924	-29.0577
-0.74979	-4.03695	-0.74974	-29.0884
-0.75029	-4.04222	-0.75024	-29.1162
-0.75078	-4.04847	-0.75074	-29.1506
-0.75128	-4.05334	-0.75123	-29.2048
-0.75178	-4.05765	-0.75173	-29.2607
-0.75228	-4.06238	-0.75223	-29.3057
-0.75278	-4.06724	-0.75273	-29.3423
-0.75328	-4.07205	-0.75323	-29.3923
-0.75377	-4.07764	-0.75373	-29.4535
-0.75427	-4.08389	-0.75422	-29.5193
-0.75477	-4.08876	-0.75472	-29.5772
-0.75527	-4.09278	-0.75522	-29.6292
-0.75577	-4.0984	-0.75572	-29.6721
-0.75626	-4.10506	-0.75622	-29.7131
-0.75676	-4.11017	-0.75672	-29.757
-0.75726	-4.11467	-0.75721	-29.8168
-0.75776	-4.12095	-0.75771	-29.8845
-0.75826	-4.12703	-0.75821	-29.9325
-0.75876	-4.13174	-0.75871	-29.972
-0.75926	-4.1368	-0.75921	-30.0051
-0.75976	-4.14218	-0.75971	-30.0468
-0.76026	-4.14726	-0.76021	-30.0975
-0.76075	-4.15284	-0.76071	-30.1496
-0.76125	-4.15948	-0.7612	-30.1908
-0.76175	-4.16618	-0.7617	-30.2407
-0.76225	-4.1719	-0.7622	-30.2601
-0.76275	-4.177	-0.7627	-30.2902
-0.76325	-4.18229	-0.7632	-30.3276
-0.76375	-4.18833	-0.7637	-30.3824
-0.76424	-4.19443	-0.7642	-30.4182
-0.76474	-4.20046	-0.7647	-30.4628
-0.76524	-4.20675	-0.76519	-30.5023
-0.76574	-4.21253	-0.76569	-30.5598
-0.76624	-4.21775	-0.76619	-30.5874
-0.76674	-4.22377	-0.76669	-30.6266
-0.76723	-4.23086	-0.76718	-30.6818
-0.76773	-4.23691	-0.76768	-30.7575
-0.76823	-4.24262	-0.76818	-30.8278
-0.76873	-4.2493	-0.76868	-30.8987
-0.76923	-4.25622	-0.76918	-30.9418
-0.76973	-4.26251	-0.76968	-30.993
-0.77022	-4.26899	-0.77018	-31.0339
-0.77072	-4.27593	-0.77067	-31.0831
-0.77122	-4.28233	-0.77117	-31.1401
-0.77172	-4.28805	-0.77167	-31.2039
-0.77222	-4.29425	-0.77217	-31.2191
-0.77272	-4.301	-0.77266	-31.2421
-0.77321	-4.30723	-0.77316	-31.2446
-0.77371	-4.31379	-0.77366	-31.2662
-0.77421	-4.32166	-0.77416	-31.3132
-0.77471	-4.32937	-0.77466	-31.3867
-0.77521	-4.33592	-0.77516	-31.4722
-0.7757	-4.34289	-0.77565	-31.5525
-0.7762	-4.3496	-0.77615	-31.5932
-0.7767	-4.35512	-0.77665	-31.6339
-0.7772	-4.36135	-0.77714	-31.6399
-0.77769	-4.36901	-0.77764	-31.6586
-0.77819	-4.37664	-0.77814	-31.6903
-0.77869	-4.38347	-0.77864	-31.7459
-0.77919	-4.39013	-0.77914	-31.8227
-0.77969	-4.39803	-0.77964	-31.9069
-0.78019	-4.40625	-0.78014	-31.9481
-0.78069	-4.41327	-0.78064	-31.9786
-0.78118	-4.4205	-0.78113	-31.9915
-0.78168	-4.42859	-0.78163	-32.0308
-0.78218	-4.43607	-0.78213	-32.1021
-0.78268	-4.44255	-0.78263	-32.1854
-0.78318	-4.45019	-0.78313	-32.2566
-0.78368	-4.45831	-0.78362	-32.3138
-0.78417	-4.46551	-0.78412	-32.3561
-0.78467	-4.47299	-0.78462	-32.3937
-0.78517	-4.48066	-0.78512	-32.4314
-0.78567	-4.4888	-0.78562	-32.479
-0.78617	-4.4979	-0.78612	-32.5292
-0.78666	-4.50651	-0.78661	-32.583
-0.78716	-4.51456	-0.78711	-32.6368
-0.78766	-4.52292	-0.78761	-32.6925
-0.78816	-4.53129	-0.78811	-32.7417
-0.78866	-4.53926	-0.78861	-32.7833
-0.78916	-4.54621	-0.78911	-32.8187
-0.78965	-4.5536	-0.7896	-32.8608
-0.79015	-4.56255	-0.7901	-32.9014
-0.79065	-4.57121	-0.7906	-32.9305
-0.79115	-4.57968	-0.7911	-32.9574
-0.79165	-4.58838	-0.7916	-32.9983
-0.79214	-4.59716	-0.79209	-33.0567
-0.79264	-4.60577	-0.79259	-33.1242
-0.79314	-4.61432	-0.79309	-33.1854
-0.79364	-4.62384	-0.79359	-33.2195
-0.79414	-4.6329	-0.79409	-33.2579
-0.79464	-4.6407	-0.79459	-33.2591
-0.79513	-4.64938	-0.79508	-33.2738
-0.79563	-4.65945	-0.79558	-33.3018
-0.79613	-4.66829	-0.79608	-33.3478
-0.79663	-4.67572	-0.79658	-33.3975
-0.79712	-4.68428	-0.79708	-33.4508
-0.79762	-4.6939	-0.79757	-33.4921
-0.79812	-4.70419	-0.79807	-33.5445
-0.79862	-4.71509	-0.79857	-33.5575
-0.79912	-4.7255	-0.79907	-33.5869
-0.79962	-4.73505	-0.79957	-33.6154
-0.80012	-4.74431	-0.80007	-33.6649
-0.80061	-4.75408	-0.80057	-33.7349
-0.80111	-4.76371	-0.80106	-33.8119
-0.80161	-4.7733	-0.80156	-33.8703
-0.80211	-4.78278	-0.80206	-33.9357
-0.80261	-4.79271	-0.80256	-33.9292
-0.80311	-4.8037	-0.80306	-33.9524
-0.80361	-4.81374	-0.80356	-33.9786
-0.80411	-4.82256	-0.80406	-34.0374
-0.8046	-4.83308	-0.80456	-34.1104
-0.8051	-4.84466	-0.80505	-34.1906
-0.8056	-4.855	-0.80555	-34.2121
-0.8061	-4.86512	-0.80605	-34.246
-0.80659	-4.87517	-0.80655	-34.2421
-0.80709	-4.8849	-0.80704	-34.2632
-0.80759	-4.89532	-0.80754	-34.3086
-0.80809	-4.90686	-0.80804	-34.3795
-0.80859	-4.91868	-0.80854	-34.4239
-0.80909	-4.9294	-0.80904	-34.4774
-0.80959	-4.93985	-0.80954	-34.5004
-0.81008	-4.952	-0.81003	-34.5427
-0.81058	-4.96393	-0.81053	-34.5747
-0.81108	-4.97398	-0.81103	-34.6205
-0.81158	-4.98451	-0.81153	-34.6631
-0.81208	-4.99629	-0.81203	-34.7189
-0.81257	-5.00739	-0.81253	-34.7423
-0.81307	-5.01827	-0.81303	-34.7724
-0.81357	-5.02986	-0.81352	-34.8231
-0.81407	-5.04091	-0.81402	-34.8997
-0.81457	-5.05146	-0.81452	-34.9532
-0.81507	-5.06256	-0.81502	-35.0014
-0.81556	-5.07343	-0.81551	-35.0255
-0.81606	-5.08423	-0.81601	-35.0582
-0.81656	-5.0962	-0.81651	-35.1041
-0.81705	-5.10906	-0.81701	-35.1645
-0.81755	-5.12172	-0.8175	-35.2388
-0.81805	-5.13501	-0.818	-35.3282
-0.81855	-5.1486	-0.8185	-35.3946
-0.81905	-5.16151	-0.819	-35.4323
-0.81955	-5.17289	-0.8195	-35.4449
-0.82004	-5.18316	-0.82	-35.4631
-0.82054	-5.19535	-0.8205	-35.486
-0.82104	-5.20898	-0.82099	-35.5139
-0.82154	-5.2219	-0.82149	-35.5546
-0.82204	-5.23447	-0.82199	-35.6287
-0.82254	-5.24793	-0.82249	-35.7159
-0.82303	-5.26129	-0.82299	-35.7861
-0.82353	-5.27371	-0.82349	-35.8331
-0.82403	-5.28543	-0.82398	-35.8799
-0.82453	-5.29771	-0.82448	-35.9329
-0.82503	-5.31166	-0.82498	-35.9913
-0.82552	-5.32549	-0.82548	-36.0573
-0.82602	-5.33896	-0.82597	-36.1341
-0.82652	-5.35262	-0.82647	-36.2082
-0.82702	-5.36585	-0.82697	-36.2528
-0.82752	-5.37932	-0.82747	-36.2905
-0.82802	-5.39308	-0.82797	-36.3159
-0.82852	-5.40684	-0.82847	-36.353
-0.82901	-5.42059	-0.82897	-36.3809
-0.82951	-5.43435	-0.82946	-36.4177
-0.83001	-5.4481	-0.82996	-36.4599
-0.8305	-5.46195	-0.83046	-36.515
-0.831	-5.47574	-0.83096	-36.5337
-0.8315	-5.4895	-0.83146	-36.5665
-0.832	-5.50366	-0.83195	-36.5639
-0.8325	-5.51784	-0.83245	-36.5851
-0.833	-5.53284	-0.83295	-36.6171
-0.8335	-5.5482	-0.83345	-36.6713
-0.834	-5.56209	-0.83394	-36.7352
-0.83449	-5.57549	-0.83444	-36.8071
-0.83499	-5.59002	-0.83494	-36.8599
-0.83549	-5.60453	-0.83544	-36.9249
-0.83598	-5.61894	-0.83594	-36.9446
-0.83648	-5.63361	-0.83644	-36.9873
-0.83698	-5.64846	-0.83694	-37.0212
-0.83748	-5.66378	-0.83743	-37.0775
-0.83798	-5.67925	-0.83793	-37.1395
-0.83848	-5.69487	-0.83843	-37.221
-0.83898	-5.71074	-0.83893	-37.2613
-0.83948	-5.72599	-0.83943	-37.3127
-0.83997	-5.74035	-0.83993	-37.3643
-0.84047	-5.75589	-0.84042	-37.4382
-0.84097	-5.77214	-0.84093	-37.4613
-0.84147	-5.78712	-0.84142	-37.5033
-0.84197	-5.80258	-0.84192	-37.5186
-0.84247	-5.81889	-0.84242	-37.5603
-0.84297	-5.8351	-0.84292	-37.6097
-0.84347	-5.85086	-0.84342	-37.6759
-0.84396	-5.86678	-0.84391	-37.7256
-0.84446	-5.88394	-0.84441	-37.7879
-0.84496	-5.90053	-0.84491	-37.8064
-0.84546	-5.91652	-0.84541	-37.8413
-0.84596	-5.93291	-0.84591	-37.878
-0.84645	-5.94954	-0.84641	-37.9349
-0.84695	-5.96595	-0.8469	-38.0017
-0.84745	-5.98168	-0.8474	-38.0702
-0.84795	-5.99759	-0.8479	-38.1384
-0.84845	-6.01405	-0.8484	-38.2093
-0.84895	-6.0307	-0.8489	-38.2464
-0.84944	-6.04791	-0.8494	-38.2904
-0.84994	-6.06561	-0.84989	-38.3161
-0.85044	-6.08267	-0.85039	-38.3551
-0.85094	-6.09872	-0.85089	-38.4003
-0.85144	-6.11563	-0.85139	-38.46
-0.85194	-6.13362	-0.85188	-38.5362
-0.85244	-6.15068	-0.85238	-38.6179
-0.85293	-6.16793	-0.85289	-38.6571
-0.85343	-6.18534	-0.85338	-38.6908
-0.85393	-6.202	-0.85388	-38.7084
-0.85442	-6.21982	-0.85438	-38.7488
-0.85492	-6.23881	-0.85487	-38.7955
-0.85542	-6.2571	-0.85537	-38.8371
-0.85592	-6.27436	-0.85587	-38.8633
-0.85642	-6.29137	-0.85637	-38.9015
-0.85692	-6.3094	-0.85687	-38.947
-0.85741	-6.32767	-0.85737	-38.9975
-0.85791	-6.34572	-0.85786	-39.0497
-0.85841	-6.3634	-0.85836	-39.1063
-0.85891	-6.38045	-0.85886	-39.1495
-0.85941	-6.39799	-0.85936	-39.1854
-0.85991	-6.4163	-0.85986	-39.2308
-0.86041	-6.43565	-0.86036	-39.2875
-0.8609	-6.45476	-0.86085	-39.3358
-0.8614	-6.47259	-0.86135	-39.3499
-0.8619	-6.4906	-0.86185	-39.3601
-0.8624	-6.50945	-0.86235	-39.4026
-0.8629	-6.528	-0.86285	-39.465
-0.8634	-6.54653	-0.86335	-39.4862
-0.86389	-6.56597	-0.86384	-39.5068
-0.86439	-6.586	-0.86434	-39.5221
-0.86489	-6.60573	-0.86484	-39.5584
-0.86538	-6.62457	-0.86534	-39.612
-0.86588	-6.6436	-0.86584	-39.6713
-0.86638	-6.6627	-0.86633	-39.7266
-0.86688	-6.68223	-0.86683	-39.7895
-0.86738	-6.70269	-0.86733	-39.8336
-0.86788	-6.72226	-0.86783	-39.8854
-0.86838	-6.74164	-0.86833	-39.9557
-0.86887	-6.76166	-0.86883	-40.0441
-0.86937	-6.78188	-0.86932	-40.0839
-0.86987	-6.80148	-0.86982	-40.1322
-0.87037	-6.82027	-0.87032	-40.1961
-0.87087	-6.83999	-0.87082	-40.2873
-0.87136	-6.86051	-0.87132	-40.3369
-0.87186	-6.88091	-0.87182	-40.3977
-0.87236	-6.90046	-0.87231	-40.4442
-0.87286	-6.92024	-0.87281	-40.513
-0.87336	-6.94078	-0.87331	-40.5994
-0.87385	-6.96078	-0.87381	-40.7011
-0.87435	-6.9806	-0.8743	-40.7972
-0.87485	-7.00037	-0.8748	-40.8999
-0.87535	-7.02091	-0.8753	-40.8986
-0.87585	-7.042	-0.8758	-40.9269
-0.87635	-7.06299	-0.8763	-40.9219
-0.87685	-7.08393	-0.8768	-40.9502
-0.87735	-7.10417	-0.8773	-40.9746
-0.87784	-7.12487	-0.8778	-41.025
-0.87834	-7.14562	-0.87829	-41.0614
-0.87884	-7.16609	-0.87879	-41.1198
-0.87934	-7.18737	-0.87929	-41.1464
-0.87984	-7.20891	-0.87979	-41.1944
-0.88033	-7.23084	-0.88029	-41.2015
-0.88083	-7.2524	-0.88079	-41.2335
-0.88133	-7.27274	-0.88129	-41.225
-0.88183	-7.29387	-0.88178	-41.2471
-0.88233	-7.31567	-0.88228	-41.2694
-0.88283	-7.33698	-0.88278	-41.3191
-0.88333	-7.35874	-0.88328	-41.3664
-0.88382	-7.38104	-0.88377	-41.4248
-0.88432	-7.40292	-0.88427	-41.4448
-0.88482	-7.42457	-0.88477	-41.4772
-0.88532	-7.44613	-0.88527	-41.4996
-0.88581	-7.46727	-0.88577	-41.5381
-0.88631	-7.48827	-0.88627	-41.5996
-0.88681	-7.51012	-0.88677	-41.6776
-0.88731	-7.53335	-0.88727	-41.7481
-0.88781	-7.55704	-0.88776	-41.8138
-0.88831	-7.57958	-0.88826	-41.8745
-0.8888	-7.60095	-0.88876	-41.9342
-0.8893	-7.62282	-0.88926	-41.9756
-0.8898	-7.64486	-0.88976	-42.0189
-0.8903	-7.66696	-0.89025	-42.0888
-0.8908	-7.69027	-0.89075	-42.1935
-0.8913	-7.71399	-0.89125	-42.2873
-0.8918	-7.73624	-0.89175	-42.3349
-0.89229	-7.75771	-0.89224	-42.3561
-0.89279	-7.78012	-0.89274	-42.3762
-0.89329	-7.80234	-0.89324	-42.4115
-0.89378	-7.82409	-0.89374	-42.4679
-0.89428	-7.84689	-0.89423	-42.5457
-0.89478	-7.86994	-0.89473	-42.6438
-0.89528	-7.89237	-0.89523	-42.7327
-0.89578	-7.91589	-0.89573	-42.7724
-0.89628	-7.94008	-0.89623	-42.8013
-0.89677	-7.96329	-0.89672	-42.8169
-0.89727	-7.98617	-0.89722	-42.8443
-0.89777	-8.00935	-0.89772	-42.8786
-0.89827	-8.03212	-0.89822	-42.9192
-0.89877	-8.05446	-0.89871	-42.9765
-0.89926	-8.07795	-0.8992	-43.0433
-0.89976	-8.10213	-0.89969	-43.0936
-0.90026	-8.12653	-0.90018	-43.145
-0.90076	-8.15101	-0.90068	-43.1578
-0.90126	-8.17471	-0.90117	-43.1883
-0.90176	-8.19806	-0.90167	-43.198
-0.90226	-8.22129	-0.90216	-43.2288
-0.90275	-8.24458	-0.90264	-43.2849
-0.90325	-8.26869	-0.90311	-43.3639
-0.90375	-8.29227	-0.90357	-43.418
-0.90424	-8.31528	-0.90406	-43.4783
-0.90474	-8.33939	-0.90456	-43.4968
-0.90524	-8.36457	-0.90506	-43.5341
-0.90574	-8.38891	-0.90555	-43.5753
-0.90624	-8.41187	-0.90603	-43.6384
-0.90674	-8.43497	-0.9065	-43.6882
-0.90724	-8.45932	-0.90699	-43.7529
-0.90773	-8.48348	-0.90749	-43.7916
-0.90823	-8.50638	-0.90798	-43.8472
-0.90873	-8.53036	-0.90845	-43.9104
-0.90923	-8.55589	-0.90893	-43.9925
-0.90973	-8.58194	-0.90943	-44.0297
-0.91022	-8.60737	-0.90994	-44.0836
-0.91072	-8.63099	-0.91047	-44.1008
-0.91122	-8.65431	-0.91099	-44.1468
-0.91172	-8.67873	-0.91148	-44.1869
-0.91222	-8.70361	-0.91197	-44.2509
-0.91271	-8.72875	-0.91246	-44.289
-0.91321	-8.75427	-0.91297	-44.3463
-0.91371	-8.77912	-0.91349	-44.3685
-0.91421	-8.80335	-0.91399	-44.4119
-0.91471	-8.82737	-0.91448	-44.4403
-0.91521	-8.85142	-0.91498	-44.4953
-0.91571	-8.87658	-0.91549	-44.5239
-0.91621	-8.90211	-0.91598	-44.569
-0.91671	-8.92736	-0.91646	-44.6166
-0.9172	-8.95292	-0.91696	-44.6829
-0.9177	-8.97898	-0.91747	-44.6918
-0.9182	-9.0051	-0.91799	-44.7182
-0.9187	-9.03016	-0.91851	-44.7293
-0.9192	-9.05415	-0.91902	-44.7677
-0.9197	-9.0781	-0.91948	-44.8339
-0.9202	-9.10272	-0.91993	-44.9086
-0.92069	-9.12877	-0.92042	-44.9691
-0.92119	-9.15499	-0.92092	-45.0238
-0.92169	-9.18057	-0.92142	-45.0735
-0.92219	-9.20624	-0.9219	-45.136
-0.92268	-9.23194	-0.92237	-45.2104
-0.92318	-9.25765	-0.92283	-45.2933
-0.92368	-9.28326	-0.92335	-45.3543
-0.92418	-9.30864	-0.92388	-45.3855
-0.92468	-9.33434	-0.9244	-45.4105
-0.92518	-9.35965	-0.92489	-45.4791
-0.92568	-9.38513	-0.92533	-45.5821
-0.92617	-9.41196	-0.92578	-45.6702
-0.92667	-9.43894	-0.92632	-45.7172
-0.92717	-9.46507	-0.92689	-45.7238
-0.92767	-9.49122	-0.92745	-45.7269
-0.92817	-9.51748	-0.92799	-45.7368
-0.92867	-9.54308	-0.92847	-45.7712
-0.92916	-9.56835	-0.92893	-45.8429
-0.92966	-9.59431	-0.92941	-45.9131
-0.93016	-9.62131	-0.92992	-45.9608
-0.93066	-9.64824	-0.93042	-45.9991
-0.93116	-9.67466	-0.93091	-46.0329
-0.93165	-9.70091	-0.93143	-46.0712
-0.93215	-9.7268	-0.93195	-46.076
-0.93265	-9.75217	-0.93246	-46.0888
-0.93314	-9.77777	-0.93295	-46.1302
-0.93364	-9.80424	-0.93341	-46.207
-0.93414	-9.8307	-0.93387	-46.2693
-0.93464	-9.85677	-0.93437	-46.3275
-0.93514	-9.88339	-0.93491	-46.3339
-0.93564	-9.9106	-0.93543	-46.3538
-0.93614	-9.93712	-0.93594	-46.3877
-0.93663	-9.96379	-0.93641	-46.4408
-0.93713	-9.99072	-0.93686	-46.5178
-0.93763	-10.0161	-0.93732	-46.6113
-0.93813	-10.0418	-0.93778	-46.666
-0.93863	-10.0686	-0.9383	-46.7256
-0.93913	-10.0962	-0.93886	-46.7276
-0.93963	-10.1241	-0.9394	-46.7589
-0.94012	-10.1517	-0.93992	-46.7712
-0.94062	-10.1784	-0.94041	-46.8173
-0.94112	-10.2042	-0.94089	-46.8573
-0.94162	-10.23	-0.94138	-46.9241
-0.94211	-10.2573	-0.94185	-46.981
-0.94261	-10.2859	-0.94232	-47.0542
-0.94311	-10.3134	-0.94279	-47.1281
-0.94361	-10.3401	-0.94327	-47.2158
-0.9441	-10.3669	-0.94376	-47.2626
-0.9446	-10.3938	-0.94427	-47.3256
-0.9451	-10.4202	-0.94482	-47.3454
-0.9456	-10.4466	-0.94535	-47.393
-0.9461	-10.4746	-0.94585	-47.4241
-0.9466	-10.5021	-0.94634	-47.4818
-0.9471	-10.5284	-0.94683	-47.5278
-0.94759	-10.5547	-0.94733	-47.5974
-0.94809	-10.582	-0.94783	-47.6258
-0.94859	-10.6099	-0.94833	-47.6738
-0.94909	-10.6375	-0.94883	-47.709
-0.94959	-10.6653	-0.94932	-47.7718
-0.95008	-10.6933	-0.94983	-47.8035
-0.95058	-10.721	-0.95034	-47.8471
-0.95108	-10.7486	-0.95082	-47.8983
-0.95158	-10.7765	-0.9513	-47.9653
-0.95207	-10.8039	-0.95182	-47.9776
-0.95257	-10.8301	-0.95235	-47.9964
-0.95307	-10.8576	-0.95288	-48.0048
-0.95357	-10.8863	-0.95338	-48.0428
-0.95407	-10.9146	-0.95382	-48.1202
-0.95457	-10.9424	-0.95426	-48.2294
-0.95507	-10.9707	-0.9547	-48.3338
-0.95557	-10.9988	-0.95517	-48.4093
-0.95606	-11.0266	-0.95574	-48.4358
-0.95656	-11.0549	-0.95631	-48.4486
-0.95706	-11.0828	-0.95683	-48.4615
-0.95756	-11.1097	-0.95733	-48.5144
-0.95806	-11.1373	-0.9578	-48.5902
-0.95856	-11.1663	-0.95828	-48.651
-0.95905	-11.1951	-0.95877	-48.6989
-0.95955	-11.2223	-0.95925	-48.7726
-0.96005	-11.2494	-0.95971	-48.8681
-0.96055	-11.2778	-0.96018	-48.9351
-0.96105	-11.3056	-0.96072	-48.957
-0.96154	-11.3325	-0.96129	-48.9644
-0.96204	-11.3607	-0.96182	-48.976
-0.96254	-11.3896	-0.9623	-49.0464
-0.96304	-11.4179	-0.96272	-49.1599
-0.96353	-11.4461	-0.96313	-49.2643
-0.96403	-11.4742	-0.96367	-49.3287
-0.96453	-11.5024	-0.96424	-49.3414
-0.96503	-11.5306	-0.96479	-49.3456
-0.96553	-11.559	-0.96531	-49.3755
-0.96603	-11.5876	-0.96582	-49.4203
-0.96652	-11.6156	-0.96631	-49.4483
-0.96702	-11.6427	-0.96681	-49.4804
-0.96752	-11.6689	-0.9673	-49.5251
-0.96802	-11.6969	-0.96779	-49.5857
-0.96852	-11.7274	-0.96825	-49.6502
-0.96902	-11.7573	-0.96873	-49.7159
-0.96951	-11.7857	-0.96922	-49.7574
-0.97001	-11.8119	-0.96973	-49.8121
-0.97051	-11.8369	-0.97025	-49.8451
-0.97101	-11.8636	-0.97074	-49.8944
-0.9715	-11.8928	-0.9712	-49.9779
-0.972	-11.9217	-0.97165	-50.0888
-0.9725	-11.9493	-0.9721	-50.1492
-0.973	-11.9768	-0.97262	-50.2083
-0.97349	-12.0048	-0.97322	-50.1995
-0.97399	-12.0337	-0.97377	-50.2277
-0.97449	-12.0637	-0.97428	-50.2665
-0.97499	-12.0932	-0.97474	-50.3398
-0.97549	-12.1212	-0.97517	-50.4222
-0.97599	-12.1492	-0.97564	-50.5187
-0.97649	-12.1781	-0.97619	-50.5129
-0.97698	-12.2074	-0.97674	-50.5421
-0.97748	-12.2363	-0.9773	-50.5372
-0.97798	-12.2654	-0.97781	-50.5645
-0.97848	-12.2954	-0.97828	-50.5955
-0.97898	-12.325	-0.97876	-50.6661
-0.97948	-12.3541	-0.97926	-50.6959
-0.97997	-12.3833	-0.97975	-50.7502
-0.98047	-12.4126	-0.98022	-50.805
-0.98097	-12.4418	-0.9807	-50.8838
-0.98147	-12.4707	-0.98118	-50.9245
-0.98196	-12.4998	-0.98168	-50.9883
-0.98246	-12.5287	-0.98221	-51.008
-0.98296	-12.5571	-0.98272	-51.0552
-0.98346	-12.5864	-0.98319	-51.116
-0.98396	-12.6161	-0.98366	-51.198
-0.98446	-12.6449	-0.98414	-51.2509
-0.98496	-12.6732	-0.98464	-51.3171
-0.98545	-12.7018	-0.98517	-51.3388
-0.98595	-12.7299	-0.98568	-51.3866
-0.98645	-12.7576	-0.9862	-51.4062
-0.98695	-12.7864	-0.98671	-51.4558
-0.98745	-12.8163	-0.98721	-51.466
-0.98794	-12.8455	-0.98772	-51.5064
-0.98844	-12.874	-0.98824	-51.5246
-0.98894	-12.9038	-0.98874	-51.5669
-0.98944	-12.9341	-0.98919	-51.6328
-0.98994	-12.9628	-0.98964	-51.7287
-0.99043	-12.9918	-0.99013	-51.782
-0.99093	-13.0215	-0.99064	-51.8333
-0.99143	-13.0511	-0.99117	-51.8508
-0.99193	-13.0813	-0.99169	-51.8881
-0.99243	-13.1116	-0.99218	-51.9423
-0.99293	-13.1409	-0.99266	-52.0063
-0.99343	-13.1698	-0.99311	-52.0783
-0.99393	-13.2016	-0.99358	-52.1641
-0.99443	-13.2361	-0.9941	-52.2281
-0.99493	-13.2691	-0.99463	-52.2649
-0.99542	-13.3004	-0.99512	-52.3047
-0.99592	-13.3309	-0.9956	-52.3878
-0.99642	-13.3598	-0.99603	-52.501
-0.99692	-13.3886	-0.99646	-52.6096
-0.99742	-13.4177	-0.997	-52.6772
-0.99791	-13.4469	-0.99758	-52.6965
-0.99841	-13.4767	-0.99814	-52.7029
-0.99891	-13.5069	-0.99868	-52.7218
-0.99941	-13.5364	-0.99916	-52.7696
-0.99991	-13.5654	-0.99962	-52.8529
-1.0004	-13.5942	-1.00011	-52.9324
-1.0009	-13.6227	-1.00061	-52.947
-1.0014	-13.6524	-1.00115	-52.9482
-1.0019	-13.6818	-1.00172	-52.9419
-1.0024	-13.7101	-1.00225	-52.9518
-1.0029	-13.7393	-1.00276	-52.9652
-1.0034	-13.7697	-1.00324	-52.9899
-1.00389	-13.7997	-1.00369	-53.042
-1.00439	-13.829	-1.00417	-53.1228
-1.00489	-13.858	-1.00468	-53.1342
-1.00539	-13.8867	-1.00518	-53.1718
-1.00589	-13.9149	-1.00568	-53.2003
-1.00639	-13.9435	-1.00617	-53.2671
-1.00688	-13.9742	-1.00665	-53.3013
-1.00738	-14.0051	-1.00714	-53.3618
-1.00788	-14.0354	-1.00763	-53.3984
-1.00838	-14.0653	-1.00812	-53.4656
-1.00888	-14.0945	-1.00861	-53.4933
-1.00937	-14.1234	-1.00911	-53.5506
-1.00987	-14.1524	-1.00962	-53.5773
-1.01037	-14.1817	-1.01012	-53.6368
-1.01087	-14.2106	-1.0106	-53.7056
-1.01136	-14.2395	-1.01106	-53.7912
-1.01186	-14.269	-1.01148	-53.8831
-1.01236	-14.2995	-1.01195	-53.9863
-1.01286	-14.3294	-1.01249	-54.0187
-1.01336	-14.3584	-1.01303	-54.0698
-1.01386	-14.3885	-1.01356	-54.1039
-1.01436	-14.418	-1.01406	-54.1712
-1.01486	-14.4477	-1.01452	-54.2347
-1.01535	-14.4779	-1.015	-54.3188
-1.01585	-14.5076	-1.01551	-54.3591
-1.01635	-14.5369	-1.01602	-54.4208
-1.01685	-14.5657	-1.01655	-54.4502
-1.01735	-14.5949	-1.01705	-54.5098
-1.01785	-14.6245	-1.01755	-54.5505
-1.01835	-14.6547	-1.01805	-54.6198
-1.01884	-14.684	-1.01856	-54.643
-1.01934	-14.7127	-1.01907	-54.6929
-1.01984	-14.7429	-1.01959	-54.6971
-1.02033	-14.7732	-1.02011	-54.7404
-1.02083	-14.8021	-1.02064	-54.7206
-1.02133	-14.8317	-1.02117	-54.7495
-1.02183	-14.8627	-1.02168	-54.7525
-1.02233	-14.8937	-1.02217	-54.782
-1.02283	-14.9243	-1.0226	-54.8728
-1.02333	-14.9545	-1.02302	-54.9892
-1.02382	-14.9841	-1.02346	-55.0714
-1.02432	-15.014	-1.02395	-55.1419
-1.02482	-15.0451	-1.02453	-55.1275
-1.02532	-15.0766	-1.0251	-55.1542
-1.02582	-15.1074	-1.02562	-55.1671
-1.02631	-15.138	-1.02611	-55.2227
-1.02681	-15.1685	-1.02655	-55.3019
-1.02731	-15.1978	-1.027	-55.3773
-1.02781	-15.2267	-1.02753	-55.4105
-1.0283	-15.257	-1.02806	-55.4427
-1.0288	-15.2874	-1.02856	-55.482
-1.0293	-15.3175	-1.02905	-55.5329
-1.0298	-15.3482	-1.02953	-55.5913
-1.0303	-15.3784	-1.03	-55.6622
-1.0308	-15.4076	-1.03051	-55.7185
-1.03129	-15.437	-1.03101	-55.756
-1.03179	-15.4667	-1.03151	-55.7926
-1.03229	-15.4946	-1.03199	-55.8606
-1.03279	-15.5221	-1.03248	-55.9354
-1.03329	-15.5532	-1.03296	-55.9979
-1.03379	-15.5859	-1.03346	-56.0491
-1.03429	-15.617	-1.03394	-56.1218
-1.03478	-15.647	-1.03442	-56.205
-1.03528	-15.6778	-1.03489	-56.2873
-1.03578	-15.7091	-1.03536	-56.3726
-1.03628	-15.7399	-1.0358	-56.4788
-1.03678	-15.7698	-1.0363	-56.5809
-1.03728	-15.8005	-1.03685	-56.5946
-1.03777	-15.8318	-1.03745	-56.5806
-1.03827	-15.8606	-1.03806	-56.569
-1.03877	-15.889	-1.03861	-56.5687
-1.03927	-15.9183	-1.03915	-56.5652
-1.03976	-15.9476	-1.03963	-56.5683
-1.04026	-15.9768	-1.04008	-56.635
-1.04076	-16.0062	-1.04054	-56.7289
-1.04126	-16.0362	-1.04098	-56.7946
-1.04176	-16.0666	-1.04147	-56.8676
-1.04226	-16.0975	-1.04197	-56.8826
-1.04276	-16.1289	-1.04249	-56.9318
-1.04325	-16.1589	-1.04304	-56.9298
-1.04375	-16.188	-1.04354	-56.9693
-1.04425	-16.2179	-1.04399	-57.0333
-1.04475	-16.2483	-1.04446	-57.1317
-1.04525	-16.2781	-1.04491	-57.1791
-1.04574	-16.3087	-1.04541	-57.2498
-1.04624	-16.3399	-1.04597	-57.2516
-1.04674	-16.3694	-1.0465	-57.296
-1.04724	-16.3989	-1.04698	-57.3404
-1.04774	-16.4291	-1.04745	-57.4213
-1.04823	-16.4584	-1.04788	-57.5029
-1.04873	-16.4868	-1.04836	-57.6034
-1.04923	-16.5171	-1.04887	-57.6306
-1.04972	-16.5495	-1.0494	-57.6828
-1.05022	-16.5813	-1.04996	-57.6806
-1.05072	-16.6117	-1.05049	-57.726
-1.05122	-16.6422	-1.05098	-57.7652
-1.05172	-16.6724	-1.05145	-57.8361
-1.05222	-16.7021	-1.05188	-57.9218
-1.05271	-16.7322	-1.05234	-58.028
-1.05321	-16.763	-1.05287	-58.0416
-1.05371	-16.7933	-1.05341	-58.0777
-1.05421	-16.8232	-1.05397	-58.082
-1.05471	-16.8546	-1.05449	-58.1242
-1.05521	-16.8859	-1.05496	-58.1757
-1.05571	-16.9151	-1.05542	-58.255
-1.0562	-16.9455	-1.05592	-58.2843
-1.0567	-16.9792	-1.05643	-58.3399
-1.0572	-17.0114	-1.05697	-58.3412
-1.0577	-17.0401	-1.05748	-58.3751
-1.0582	-17.0681	-1.05795	-58.4311
-1.05869	-17.0982	-1.05842	-58.52
-1.05919	-17.1292	-1.05889	-58.5715
-1.05969	-17.1595	-1.05939	-58.6285
-1.06019	-17.1893	-1.05991	-58.6691
-1.06069	-17.2195	-1.0604	-58.7304
-1.06118	-17.2503	-1.06088	-58.7845
-1.06168	-17.2801	-1.06138	-58.8454
-1.06218	-17.31	-1.06188	-58.8926
-1.06268	-17.3399	-1.06237	-58.9572
-1.06318	-17.3693	-1.06286	-59.015
-1.06367	-17.4003	-1.06336	-59.0659
-1.06417	-17.4318	-1.06388	-59.1004
-1.06467	-17.4618	-1.06439	-59.1493
-1.06517	-17.4913	-1.06488	-59.2081
-1.06567	-17.522	-1.06537	-59.2648
-1.06617	-17.5529	-1.06588	-59.3056
-1.06667	-17.5831	-1.06639	-59.3483
-1.06716	-17.6126	-1.0669	-59.3842
-1.06766	-17.6408	-1.06742	-59.3957
-1.06816	-17.6699	-1.06794	-59.3996
-1.06866	-17.701	-1.06846	-59.4184
-1.06916	-17.7332	-1.06896	-59.4561
-1.06966	-17.7655	-1.06946	-59.4973
-1.07015	-17.797	-1.06994	-59.5319
-1.07065	-17.8287	-1.07042	-59.587
-1.07115	-17.8603	-1.0709	-59.6544
-1.07165	-17.89	-1.07139	-59.7016
-1.07215	-17.9191	-1.07189	-59.746
-1.07265	-17.9495	-1.07239	-59.7783
-1.07314	-17.98	-1.07289	-59.8273
-1.07364	-18.0109	-1.07338	-59.8843
-1.07414	-18.0435	-1.07384	-59.9534
-1.07464	-18.0758	-1.07427	-60.0547
-1.07514	-18.1066	-1.07473	-60.169
-1.07564	-18.1368	-1.07521	-60.2442
-1.07614	-18.168	-1.07571	-60.3194
-1.07663	-18.1996	-1.07623	-60.3883
-1.07713	-18.2304	-1.07673	-60.4795
-1.07763	-18.2616	-1.07722	-60.5456
-1.07813	-18.2933	-1.07771	-60.6271
-1.07862	-18.3239	-1.07822	-60.6803
-1.07912	-18.3527	-1.07874	-60.761
-1.07962	-18.3822	-1.07927	-60.7839
-1.08012	-18.4131	-1.07979	-60.8396
-1.08062	-18.4437	-1.08032	-60.8634
-1.08112	-18.4744	-1.08083	-60.93
-1.08161	-18.5062	-1.08133	-60.937
-1.08211	-18.5384	-1.08185	-60.9872
-1.08261	-18.5682	-1.08239	-60.9652
-1.08311	-18.5957	-1.08291	-61.0122
-1.08361	-18.624	-1.08343	-60.9858
-1.0841	-18.6537	-1.08394	-61.0285
-1.0846	-18.6838	-1.08443	-61.0376
-1.0851	-18.7146	-1.08492	-61.1017
-1.0856	-18.7453	-1.0854	-61.1051
-1.0861	-18.7753	-1.0859	-61.157
-1.0866	-18.805	-1.08643	-61.1376
-1.0871	-18.8352	-1.08694	-61.1827
-1.08759	-18.8651	-1.08743	-61.1689
-1.08809	-18.8938	-1.08793	-61.2223
-1.08859	-18.9238	-1.08843	-61.2284
-1.08908	-18.9549	-1.08892	-61.2837
-1.08958	-18.9852	-1.08938	-61.3349
-1.09008	-19.0156	-1.08985	-61.4206
-1.09058	-19.0469	-1.09032	-61.4583
-1.09108	-19.0777	-1.09081	-61.5267
-1.09158	-19.107	-1.09134	-61.5362
-1.09207	-19.1368	-1.09186	-61.5808
-1.09257	-19.167	-1.0923	-61.6514
-1.09307	-19.1974	-1.09273	-61.7786
-1.09357	-19.229	-1.09313	-61.9028
-1.09407	-19.2598	-1.09358	-62.0101
-1.09457	-19.2886	-1.09414	-62.0642
-1.09506	-19.317	-1.09469	-62.1173
[truncated: 402 more rows]

## Sheet: Fig.4b
Fig. 4b
E / V	j / mA cm-2	E / V	j / mA cm-2
Cu foam		LC-Cu
0.0033	-0.00985	-0.10061	-0.01165
0.00332	-0.00972	-0.10101	-0.01187
0.00329	-0.00974	-0.10151	-0.01222
0.00311	-0.00987	-0.10201	-0.01254
0.00273	-0.01011	-0.1025	-0.01284
0.00226	-0.0103	-0.10301	-0.01308
0.00176	-0.01048	-0.1035	-0.01328
0.00123	-0.01062	-0.104	-0.0135
0.0007086	-0.01074	-0.1045	-0.0137
0.0002121	-0.01083	-0.105	-0.01385
-0.000279	-0.01091	-0.10549	-0.01399
-0.000774	-0.011	-0.10599	-0.01416
-0.00128	-0.01108	-0.10649	-0.01434
-0.00178	-0.01114	-0.10699	-0.01448
-0.00226	-0.01114	-0.10749	-0.0146
-0.00272	-0.01119	-0.10798	-0.01476
-0.00321	-0.01128	-0.10848	-0.01491
-0.00374	-0.01138	-0.10898	-0.01503
-0.00426	-0.01145	-0.10948	-0.01515
-0.00476	-0.01149	-0.10998	-0.01529
-0.00526	-0.01155	-0.11048	-0.01541
-0.00576	-0.01158	-0.11097	-0.0155
-0.00627	-0.01163	-0.11147	-0.01558
-0.00677	-0.01169	-0.11197	-0.01569
-0.00726	-0.01174	-0.11247	-0.01579
-0.00773	-0.01177	-0.11297	-0.01585
-0.00823	-0.01185	-0.11347	-0.0159
-0.00876	-0.01194	-0.11396	-0.01598
-0.00926	-0.01196	-0.11446	-0.01606
-0.00975	-0.012	-0.11496	-0.01615
-0.01022	-0.01207	-0.11545	-0.01626
-0.01071	-0.01213	-0.11595	-0.01637
-0.01121	-0.01212	-0.11645	-0.01647
-0.01171	-0.01211	-0.11695	-0.01653
-0.01218	-0.0121	-0.11745	-0.01657
-0.01265	-0.01213	-0.11794	-0.01662
-0.01312	-0.01221	-0.11844	-0.01669
-0.01363	-0.01231	-0.11894	-0.01677
-0.01415	-0.01237	-0.11944	-0.01684
-0.01465	-0.01242	-0.11994	-0.01693
-0.01515	-0.01244	-0.12044	-0.01701
-0.01567	-0.01248	-0.12094	-0.01705
-0.01618	-0.0125	-0.12143	-0.01707
-0.01667	-0.01249	-0.12193	-0.0171
-0.01716	-0.01252	-0.12243	-0.01716
-0.01766	-0.01255	-0.12293	-0.01724
-0.01818	-0.01261	-0.12343	-0.01731
-0.0187	-0.01267	-0.12392	-0.01739
-0.0192	-0.01274	-0.12442	-0.01744
-0.01969	-0.01277	-0.12492	-0.01746
-0.02018	-0.01281	-0.12542	-0.01747
-0.02068	-0.01285	-0.12592	-0.01748
-0.02118	-0.01287	-0.12641	-0.01753
-0.02165	-0.01286	-0.12691	-0.0176
-0.02214	-0.01288	-0.12741	-0.01766
-0.02264	-0.01293	-0.12791	-0.01773
-0.02316	-0.013	-0.12841	-0.01776
-0.02368	-0.01307	-0.12891	-0.01779
-0.02419	-0.01312	-0.12941	-0.01781
-0.02468	-0.01312	-0.1299	-0.01786
-0.02518	-0.01314	-0.1304	-0.01795
-0.02569	-0.01317	-0.1309	-0.01801
-0.02619	-0.01318	-0.1314	-0.01806
-0.02669	-0.01315	-0.1319	-0.01811
-0.02717	-0.01317	-0.13239	-0.01817
-0.02767	-0.01325	-0.13289	-0.01822
-0.02818	-0.01333	-0.13339	-0.01825
-0.02868	-0.01337	-0.13389	-0.01829
-0.02917	-0.01337	-0.13438	-0.01835
-0.02966	-0.0134	-0.13489	-0.0184
-0.03014	-0.01345	-0.13539	-0.01843
-0.03064	-0.0135	-0.13588	-0.01848
-0.03112	-0.01349	-0.13638	-0.01853
-0.0316	-0.01349	-0.13688	-0.01857
-0.03208	-0.01348	-0.13738	-0.01859
-0.03259	-0.01353	-0.13788	-0.01862
-0.03314	-0.01362	-0.13838	-0.0187
-0.03365	-0.0137	-0.13888	-0.01878
-0.03415	-0.01372	-0.13937	-0.01884
-0.03465	-0.01375	-0.13987	-0.01889
-0.03516	-0.01381	-0.14037	-0.01893
-0.03567	-0.01388	-0.14087	-0.01897
-0.03616	-0.01388	-0.14137	-0.01899
-0.03664	-0.01385	-0.14187	-0.01903
-0.03713	-0.01384	-0.14236	-0.01911
-0.03764	-0.01389	-0.14286	-0.01919
-0.03816	-0.01397	-0.14336	-0.01922
-0.03868	-0.01406	-0.14386	-0.01924
-0.03918	-0.01411	-0.14435	-0.01926
-0.03967	-0.01414	-0.14485	-0.0193
-0.04016	-0.01416	-0.14535	-0.01933
-0.04066	-0.01419	-0.14585	-0.01936
-0.04114	-0.01418	-0.14635	-0.01941
-0.04161	-0.01417	-0.14685	-0.01948
-0.04209	-0.01418	-0.14735	-0.01951
-0.04261	-0.01425	-0.14785	-0.01953
-0.04313	-0.01431	-0.14834	-0.01954
-0.04363	-0.01437	-0.14884	-0.01957
-0.04413	-0.0144	-0.14934	-0.01959
-0.04463	-0.01445	-0.14984	-0.01961
-0.04513	-0.01448	-0.15034	-0.01965
-0.04563	-0.0145	-0.15083	-0.01972
-0.04611	-0.01449	-0.15133	-0.01978
-0.04659	-0.01449	-0.15183	-0.0198
-0.04709	-0.01453	-0.15233	-0.01983
-0.04761	-0.0146	-0.15283	-0.01988
-0.04811	-0.01466	-0.15332	-0.01991
-0.0486	-0.0147	-0.15382	-0.01995
-0.04908	-0.01473	-0.15432	-0.02
-0.04957	-0.0148	-0.15482	-0.02005
-0.05007	-0.01487	-0.15532	-0.02007
-0.05055	-0.01486	-0.15582	-0.02007
-0.05102	-0.01487	-0.15631	-0.02008
-0.05149	-0.01487	-0.15681	-0.02011
-0.05198	-0.01492	-0.15731	-0.02015
-0.0525	-0.01497	-0.15781	-0.0202
-0.05303	-0.01505	-0.15831	-0.02026
-0.05355	-0.01509	-0.15881	-0.02031
-0.05405	-0.01514	-0.15931	-0.02035
-0.05456	-0.01518	-0.1598	-0.02036
-0.05507	-0.01522	-0.1603	-0.02039
-0.05557	-0.01522	-0.1608	-0.02045
-0.05606	-0.01523	-0.1613	-0.02052
-0.05655	-0.01524	-0.1618	-0.0206
-0.05707	-0.01529	-0.16229	-0.02068
-0.0576	-0.01536	-0.16279	-0.02075
-0.0581	-0.01541	-0.16329	-0.0208
-0.0586	-0.01549	-0.16379	-0.02081
-0.05909	-0.01552	-0.16428	-0.02083
-0.0596	-0.01558	-0.16478	-0.02084
-0.0601	-0.01562	-0.16528	-0.02088
-0.0606	-0.01566	-0.16578	-0.02089
-0.06108	-0.01562	-0.16628	-0.02093
-0.06157	-0.01564	-0.16678	-0.021
-0.0621	-0.0157	-0.16728	-0.02109
-0.06261	-0.01577	-0.16777	-0.02112
-0.06311	-0.01583	-0.16827	-0.02114
-0.0636	-0.01584	-0.16877	-0.02117
-0.0641	-0.01592	-0.16927	-0.02121
-0.06462	-0.01598	-0.16977	-0.02121
-0.06514	-0.01603	-0.17027	-0.02122
-0.06562	-0.01602	-0.17076	-0.02127
-0.06609	-0.01603	-0.17126	-0.02136
-0.06659	-0.01603	-0.17176	-0.02145
-0.06712	-0.0161	-0.17226	-0.02152
-0.06762	-0.01617	-0.17275	-0.02153
-0.06812	-0.01618	-0.17325	-0.02154
-0.06862	-0.01622	-0.17375	-0.02155
-0.06911	-0.01627	-0.17425	-0.02157
-0.0696	-0.01636	-0.17475	-0.02163
-0.07008	-0.01634	-0.17525	-0.02173
-0.07057	-0.0164	-0.17575	-0.02181
-0.07104	-0.01641	-0.17624	-0.02188
-0.07156	-0.01642	-0.17674	-0.02192
-0.0721	-0.01649	-0.17724	-0.02195
-0.07261	-0.01654	-0.17774	-0.02196
-0.07312	-0.01663	-0.17824	-0.02197
-0.07362	-0.01666	-0.17874	-0.02204
-0.07413	-0.01676	-0.17924	-0.02214
-0.07465	-0.01679	-0.17973	-0.0222
-0.07514	-0.0168	-0.18023	-0.02226
-0.07563	-0.01681	-0.18073	-0.02235
-0.07611	-0.01681	-0.18123	-0.02242
-0.07663	-0.01689	-0.18173	-0.0224
-0.07714	-0.01691	-0.18223	-0.02241
-0.07765	-0.01698	-0.18272	-0.02241
-0.07815	-0.01701	-0.18322	-0.02242
-0.07864	-0.01705	-0.18372	-0.02247
-0.07913	-0.01711	-0.18422	-0.02256
-0.07964	-0.01711	-0.18471	-0.02266
-0.08013	-0.01719	-0.18521	-0.02271
-0.0806	-0.01718	-0.18571	-0.02269
-0.08109	-0.0172	-0.18621	-0.0227
-0.08161	-0.01723	-0.18671	-0.02272
-0.08213	-0.01728	-0.18721	-0.02277
-0.08264	-0.01736	-0.18771	-0.02283
-0.08313	-0.01738	-0.1882	-0.02286
-0.08363	-0.01748	-0.1887	-0.0229
-0.08414	-0.01752	-0.1892	-0.02296
-0.08464	-0.0176	-0.1897	-0.02301
-0.08513	-0.0177	-0.1902	-0.02305
-0.08561	-0.01763	-0.1907	-0.02309
-0.0861	-0.01763	-0.19119	-0.02313
-0.08661	-0.01762	-0.19169	-0.02315
-0.08712	-0.01767	-0.19219	-0.02318
-0.08761	-0.0178	-0.19268	-0.02322
-0.0881	-0.01786	-0.19318	-0.02328
-0.0886	-0.01796	-0.19368	-0.02332
-0.08909	-0.01797	-0.19418	-0.02333
-0.08957	-0.01801	-0.19467	-0.02333
-0.09005	-0.01804	-0.19517	-0.02337
-0.09052	-0.018	-0.19568	-0.02343
-0.09099	-0.01805	-0.19617	-0.0235
-0.09149	-0.01803	-0.19667	-0.0236
-0.09201	-0.01811	-0.19717	-0.02366
-0.09253	-0.01825	-0.19767	-0.02369
-0.09303	-0.01827	-0.19817	-0.0237
-0.09353	-0.01834	-0.19867	-0.02371
-0.09405	-0.01835	-0.19916	-0.02377
-0.09455	-0.01838	-0.19966	-0.02384
-0.09504	-0.01847	-0.20016	-0.02389
-0.09553	-0.01842	-0.20066	-0.02393
-0.09604	-0.01847	-0.20116	-0.02396
-0.09655	-0.01851	-0.20165	-0.02398
-0.09706	-0.01854	-0.20215	-0.02397
-0.09756	-0.01865	-0.20265	-0.02399
-0.09805	-0.01867	-0.20314	-0.02399
-0.09857	-0.01876	-0.20364	-0.02403
-0.09907	-0.01883	-0.20414	-0.02411
-0.09955	-0.01881	-0.20464	-0.02421
-0.10003	-0.01889	-0.20514	-0.02427
-0.10052	-0.01886	-0.20564	-0.02431
-0.10104	-0.01882	-0.20614	-0.02433
-0.10156	-0.01889	-0.20664	-0.02436
-0.10207	-0.01889	-0.20713	-0.02445
-0.10258	-0.01902	-0.20763	-0.02457
-0.10307	-0.01911	-0.20813	-0.02467
-0.10357	-0.0191	-0.20863	-0.02475
-0.10407	-0.01921	-0.20913	-0.02476
-0.10456	-0.01922	-0.20962	-0.02477
-0.10504	-0.01923	-0.21012	-0.02477
-0.10554	-0.01935	-0.21062	-0.02479
-0.10606	-0.01934	-0.21112	-0.02488
-0.10657	-0.01937	-0.21162	-0.02499
-0.10706	-0.01942	-0.21212	-0.02504
-0.10754	-0.01938	-0.21261	-0.02508
-0.10803	-0.0195	-0.21311	-0.02508
-0.10853	-0.01955	-0.21361	-0.02509
-0.10902	-0.01952	-0.21411	-0.0251
-0.10949	-0.01963	-0.21461	-0.02513
-0.10998	-0.01963	-0.21511	-0.02522
-0.11048	-0.01962	-0.21561	-0.02535
-0.11102	-0.01971	-0.21611	-0.02543
-0.11155	-0.01968	-0.2166	-0.02548
-0.11206	-0.01974	-0.2171	-0.0255
-0.11255	-0.01986	-0.2176	-0.02553
-0.11306	-0.01989	-0.2181	-0.02556
-0.11358	-0.02	-0.2186	-0.0256
-0.11408	-0.02007	-0.2191	-0.02566
-0.11456	-0.02002	-0.21959	-0.02574
-0.11503	-0.02009	-0.22009	-0.02577
-0.11555	-0.02011	-0.22059	-0.02578
-0.11607	-0.02004	-0.22109	-0.02579
-0.11658	-0.02013	-0.22159	-0.02582
-0.11707	-0.02016	-0.22208	-0.02587
-0.11756	-0.02017	-0.22258	-0.02591
-0.11806	-0.02034	-0.22308	-0.02595
-0.11856	-0.02039	-0.22358	-0.02601
-0.11903	-0.02039	-0.22408	-0.02603
-0.1195	-0.02051	-0.22458	-0.02604
-0.11999	-0.0205	-0.22508	-0.02606
-0.12051	-0.02047	-0.22558	-0.02613
-0.12104	-0.02055	-0.22607	-0.02622
-0.12155	-0.02047	-0.22657	-0.02629
-0.12203	-0.02048	-0.22707	-0.02638
-0.12251	-0.02065	-0.22757	-0.02646
-0.12302	-0.02067	-0.22807	-0.02649
-0.12354	-0.0207	-0.22856	-0.02647
-0.12403	-0.02086	-0.22906	-0.02648
-0.12451	-0.02086	-0.22956	-0.02649
-0.125	-0.02087	-0.23006	-0.02651
-0.12551	-0.02096	-0.23056	-0.02656
-0.12601	-0.02089	-0.23105	-0.02661
-0.12651	-0.02086	-0.23155	-0.02665
-0.12699	-0.021	-0.23205	-0.02669
-0.12748	-0.02103	-0.23254	-0.02673
-0.12798	-0.02107	-0.23304	-0.0268
-0.12847	-0.02123	-0.23354	-0.02684
-0.12895	-0.02126	-0.23404	-0.02687
-0.12941	-0.02126	-0.23454	-0.02687
-0.12989	-0.02134	-0.23504	-0.02688
-0.1304	-0.02128	-0.23554	-0.02691
-0.1309	-0.02118	-0.23604	-0.02696
-0.1314	-0.02131	-0.23653	-0.02701
-0.1319	-0.02138	-0.23703	-0.02706
-0.13242	-0.02138	-0.23753	-0.02711
-0.13294	-0.02155	-0.23803	-0.02717
-0.13344	-0.02164	-0.23853	-0.02722
-0.13393	-0.02157	-0.23903	-0.02727
-0.13442	-0.02167	-0.23952	-0.02733
-0.13494	-0.02175	-0.24002	-0.02741
-0.13547	-0.02163	-0.24052	-0.02747
-0.13597	-0.02165	-0.24102	-0.02754
-0.13646	-0.02176	-0.24151	-0.02767
-0.13695	-0.02173	-0.24201	-0.0278
-0.13745	-0.0218	-0.24251	-0.0279
-0.13796	-0.02203	-0.24301	-0.02797
-0.13845	-0.02203	-0.24351	-0.02801
-0.13893	-0.02195	-0.24401	-0.02806
-0.13942	-0.02207	-0.24451	-0.02806
-0.13994	-0.02214	-0.24501	-0.02808
-0.14047	-0.02204	-0.2455	-0.02813
-0.14096	-0.02208	-0.246	-0.0282
-0.14147	-0.02217	-0.2465	-0.02824
-0.14197	-0.0221	-0.247	-0.02827
-0.14248	-0.02215	-0.2475	-0.0283
-0.14298	-0.02233	-0.24799	-0.02833
-0.14347	-0.02233	-0.24849	-0.02838
-0.14395	-0.02229	-0.24899	-0.02844
-0.14445	-0.02244	-0.24949	-0.0285
-0.14498	-0.02247	-0.24999	-0.02857
-0.14549	-0.02234	-0.25048	-0.0286
-0.14598	-0.02238	-0.25098	-0.02865
-0.14646	-0.02251	-0.25148	-0.02873
-0.14694	-0.02248	-0.25198	-0.02883
-0.14745	-0.02252	-0.25248	-0.02888
-0.14795	-0.02275	-0.25297	-0.02891
-0.14843	-0.02281	-0.25347	-0.02894
-0.1489	-0.02274	-0.25397	-0.02898
-0.14941	-0.02285	-0.25447	-0.02902
-0.14994	-0.02293	-0.25497	-0.02906
-0.15046	-0.02281	-0.25547	-0.02911
-0.15097	-0.02277	-0.25597	-0.02917
-0.15146	-0.02295	-0.25647	-0.0292
-0.15197	-0.02302	-0.25697	-0.02923
-0.15248	-0.02297	-0.25746	-0.02927
-0.15298	-0.02308	-0.25796	-0.02932
-0.15348	-0.02322	-0.25846	-0.02935
-0.15395	-0.02316	-0.25896	-0.02936
-0.15446	-0.02312	-0.25946	-0.02938
-0.15499	-0.02323	-0.25995	-0.02945
-0.15549	-0.02322	-0.26045	-0.02952
-0.15599	-0.02305	-0.26095	-0.02956
-0.15648	-0.02311	-0.26145	-0.02962
-0.15698	-0.02335	-0.26195	-0.0297
-0.15749	-0.02336	-0.26245	-0.02977
-0.15797	-0.02329	-0.26294	-0.02983
-0.15844	-0.02346	-0.26344	-0.0299
-0.15892	-0.02365	-0.26394	-0.02996
-0.15944	-0.02359	-0.26444	-0.03002
-0.15996	-0.02354	-0.26494	-0.03007
-0.16047	-0.02368	-0.26543	-0.03015
-0.16097	-0.02374	-0.26593	-0.03021
-0.16147	-0.02364	-0.26643	-0.03026
-0.16197	-0.02367	-0.26693	-0.03026
-0.16248	-0.02391	-0.26743	-0.03027
-0.16297	-0.02397	-0.26793	-0.03029
-0.16344	-0.02383	-0.26843	-0.03034
-0.16393	-0.0239	-0.26892	-0.03035
-0.16444	-0.0241	-0.26942	-0.03037
-0.16496	-0.02404	-0.26992	-0.03039
-0.16545	-0.02385	-0.27042	-0.03043
-0.16593	-0.02391	-0.27091	-0.03043
-0.16641	-0.0241	-0.27141	-0.03045
-0.16691	-0.02412	-0.27191	-0.03049
-0.1674	-0.02406	-0.27241	-0.03056
-0.16787	-0.02417	-0.27291	-0.0306
-0.16834	-0.02432	-0.27341	-0.03064
-0.16881	-0.02429	-0.2739	-0.03071
-0.16932	-0.02422	-0.2744	-0.0308
-0.16983	-0.02432	-0.2749	-0.03084
-0.17034	-0.02442	-0.2754	-0.03089
-0.17085	-0.02433	-0.2759	-0.03091
-0.17135	-0.02427	-0.2764	-0.03097
-0.17186	-0.02447	-0.2769	-0.031
-0.17237	-0.0247	-0.27739	-0.03104
-0.17285	-0.0247	-0.27789	-0.03109
-0.17334	-0.02459	-0.27839	-0.03114
-0.17384	-0.02468	-0.27889	-0.03114
-0.17437	-0.02488	-0.27939	-0.03116
-0.17488	-0.02486	-0.27988	-0.03119
-0.17538	-0.02469	-0.28038	-0.03124
-0.17587	-0.02468	-0.28088	-0.03128
-0.17637	-0.02489	-0.28138	-0.03133
-0.17687	-0.02497	-0.28187	-0.03141
-0.17737	-0.02485	-0.28237	-0.0315
-0.17784	-0.02485	-0.28287	-0.03154
-0.17831	-0.02507	-0.28337	-0.03158
-0.17882	-0.02524	-0.28387	-0.03158
-0.17935	-0.02515	-0.28437	-0.0316
-0.17987	-0.02503	-0.28487	-0.03164
-0.18037	-0.02511	-0.28536	-0.03171
-0.18086	-0.02525	-0.28586	-0.03183
-0.18138	-0.02524	-0.28636	-0.03191
-0.18189	-0.02519	-0.28686	-0.03189
-0.1824	-0.02531	-0.28736	-0.03189
-0.18287	-0.02556	-0.28785	-0.03188
-0.18334	-0.02565	-0.28835	-0.0319
-0.18386	-0.02555	-0.28885	-0.03196
-0.18437	-0.02548	-0.28935	-0.03205
-0.18487	-0.02562	-0.28985	-0.03212
-0.18536	-0.02573	-0.29034	-0.03215
-0.18584	-0.0256	-0.29085	-0.03214
-0.18633	-0.02547	-0.29134	-0.03215
-0.18682	-0.02559	-0.29184	-0.03216
-0.1873	-0.02587	-0.29234	-0.0322
-0.18777	-0.02594	-0.29284	-0.03225
-0.18826	-0.0258	-0.29334	-0.03231
-0.1888	-0.02577	-0.29384	-0.03242
-0.18934	-0.02591	-0.29434	-0.0325
-0.18985	-0.02606	-0.29483	-0.03253
-0.19034	-0.02602	-0.29533	-0.03254
-0.19084	-0.02589	-0.29583	-0.03255
-0.19135	-0.02593	-0.29633	-0.03262
-0.19185	-0.02618	-0.29683	-0.03271
-0.19235	-0.02642	-0.29733	-0.03275
-0.19283	-0.02642	-0.29783	-0.03276
-0.19333	-0.0263	-0.29833	-0.03276
-0.19385	-0.02632	-0.29883	-0.03276
-0.19435	-0.02649	-0.29932	-0.03276
-0.19485	-0.02663	-0.29982	-0.03279
-0.19533	-0.02655	-0.30032	-0.03288
-0.19583	-0.02635	-0.30082	-0.03296
-0.19633	-0.02633	-0.30132	-0.03299
-0.19682	-0.02654	-0.30181	-0.03303
-0.19729	-0.02675	-0.30231	-0.03312
-0.19777	-0.02677	-0.30281	-0.03323
-0.19828	-0.02668	-0.30331	-0.03325
-0.1988	-0.02669	-0.30381	-0.03327
-0.19931	-0.02684	-0.3043	-0.03331
-0.19981	-0.02699	-0.3048	-0.03337
-0.2003	-0.02694	-0.3053	-0.03343
-0.20081	-0.02676	-0.3058	-0.03349
-0.20132	-0.02672	-0.3063	-0.03349
-0.20181	-0.02694	-0.3068	-0.0335
-0.20228	-0.02723	-0.30729	-0.03351
-0.20277	-0.02735	-0.30779	-0.03353
-0.20328	-0.02729	-0.30829	-0.03364
-0.20379	-0.0272	-0.30879	-0.03376
-0.20429	-0.02724	-0.30929	-0.03381
-0.20477	-0.02739	-0.30978	-0.03385
-0.20524	-0.02751	-0.31028	-0.03391
-0.20574	-0.02748	-0.31078	-0.034
-0.20624	-0.02738	-0.31128	-0.03403
-0.20672	-0.02737	-0.31178	-0.03408
-0.20718	-0.02749	-0.31227	-0.03414
-0.20766	-0.0277	-0.31277	-0.03424
-0.20816	-0.02784	-0.31327	-0.0343
-0.20868	-0.02782	-0.31377	-0.03435
-0.2092	-0.02768	-0.31427	-0.0344
-0.20969	-0.02761	-0.31477	-0.03447
-0.2102	-0.02771	-0.31527	-0.03448
-0.21072	-0.02791	-0.31576	-0.03451
-0.21123	-0.02805	-0.31626	-0.03458
-0.21172	-0.02803	-0.31676	-0.03467
-0.21221	-0.02793	-0.31726	-0.03466
-0.21272	-0.02791	-0.31776	-0.03468
-0.21326	-0.02807	-0.31826	-0.03466
-0.21377	-0.02835	-0.31875	-0.03468
-0.21427	-0.02853	-0.31925	-0.03471
-0.21477	-0.02849	-0.31975	-0.03477
-0.21527	-0.02831	-0.32025	-0.03482
-0.21577	-0.02821	-0.32074	-0.03484
-0.21626	-0.02832	-0.32124	-0.03484
-0.21674	-0.02857	-0.32174	-0.03484
-0.21722	-0.0288	-0.32224	-0.0349
-0.21773	-0.0289	-0.32274	-0.03502
-0.21827	-0.02883	-0.32324	-0.03512
-0.21879	-0.02868	-0.32373	-0.03518
-0.21928	-0.02859	-0.32423	-0.03522
-0.21976	-0.02864	-0.32473	-0.03527
-0.22027	-0.02879	-0.32523	-0.03531
-0.22079	-0.02894	-0.32573	-0.03536
-0.22129	-0.029	-0.32623	-0.03545
-0.22176	-0.02895	-0.32672	-0.03557
-0.22225	-0.02889	-0.32722	-0.03566
-0.22277	-0.02894	-0.32772	-0.0357
-0.22328	-0.02911	-0.32822	-0.03573
-0.22379	-0.02935	-0.32872	-0.03578
-0.22428	-0.02956	-0.32922	-0.03581
-0.22477	-0.02961	-0.32971	-0.03582
-0.22526	-0.02951	-0.33021	-0.03591
-0.22576	-0.02937	-0.33071	-0.03608
-0.22623	-0.0293	-0.33121	-0.03622
-0.2267	-0.02934	-0.33171	-0.03625
-0.2272	-0.0295	-0.33221	-0.03625
-0.22773	-0.02972	-0.33271	-0.03625
-0.22827	-0.02989	-0.3332	-0.03624
-0.22878	-0.03002	-0.3337	-0.03624
-0.22928	-0.03003	-0.3342	-0.03625
-0.22978	-0.02989	-0.3347	-0.03635
-0.23029	-0.02975	-0.3352	-0.03646
-0.23079	-0.0297	-0.3357	-0.03651
-0.23128	-0.0298	-0.3362	-0.03654
-0.23177	-0.03003	-0.33669	-0.03655
-0.23228	-0.03027	-0.33719	-0.03659
-0.23281	-0.03044	-0.33769	-0.03661
-0.23332	-0.03052	-0.33819	-0.03666
-0.23381	-0.03051	-0.33868	-0.03674
-0.2343	-0.03042	-0.33918	-0.03683
-0.23479	-0.03036	-0.33968	-0.03686
-0.2353	-0.03033	-0.34018	-0.03688
-0.2358	-0.03035	-0.34068	-0.03695
-0.23627	-0.03051	-0.34118	-0.03706
-0.23675	-0.03074	-0.34168	-0.03713
-0.23727	-0.03091	-0.34217	-0.0372
-0.2378	-0.03101	-0.34267	-0.03726
-0.23831	-0.03107	-0.34317	-0.03734
-0.23881	-0.03107	-0.34367	-0.03737
-0.23929	-0.03099	-0.34417	-0.03741
-0.23979	-0.03089	-0.34466	-0.03741
-0.2403	-0.03086	-0.34516	-0.03744
-0.24079	-0.0309	-0.34566	-0.03743
-0.24127	-0.03103	-0.34616	-0.03744
-0.24176	-0.03121	-0.34666	-0.03745
-0.24227	-0.03137	-0.34716	-0.03748
-0.24279	-0.03151	-0.34765	-0.03747
-0.24329	-0.03159	-0.34815	-0.03749
-0.24378	-0.03165	-0.34865	-0.03757
-0.24425	-0.03168	-0.34915	-0.0377
-0.24475	-0.03157	-0.34964	-0.03784
-0.24524	-0.03143	-0.35014	-0.03796
-0.24572	-0.03139	-0.35064	-0.038
-0.24619	-0.03143	-0.35114	-0.03803
-0.24667	-0.0315	-0.35164	-0.03804
-0.24717	-0.03161	-0.35214	-0.03807
-0.24767	-0.0318	-0.35263	-0.03815
-0.24817	-0.03204	-0.35313	-0.03829
-0.24868	-0.03221	-0.35363	-0.03839
-0.24919	-0.03229	-0.35413	-0.03847
-0.24971	-0.03233	-0.35463	-0.03849
-0.25021	-0.03235	-0.35513	-0.03848
-0.2507	-0.03239	-0.35562	-0.03847
-0.2512	-0.0324	-0.35612	-0.03847
-0.2517	-0.03239	-0.35662	-0.03855
-0.25222	-0.03238	-0.35712	-0.03874
-0.25275	-0.03239	-0.35762	-0.0389
-0.25325	-0.03242	-0.35811	-0.03896
-0.25373	-0.03245	-0.35861	-0.03894
-0.25423	-0.0325	-0.35911	-0.03894
-0.25473	-0.03256	-0.35961	-0.03893
-0.25523	-0.0326	-0.36011	-0.03896
-0.25571	-0.0327	-0.3606	-0.03908
-0.25618	-0.03286	-0.3611	-0.03926
-0.25669	-0.03304	-0.3616	-0.03937
-0.25722	-0.03321	-0.3621	-0.03942
-0.25774	-0.03334	-0.3626	-0.03944
-0.25824	-0.03339	-0.3631	-0.03947
-0.25874	-0.03342	-0.3636	-0.0395
-0.25925	-0.03351	-0.36409	-0.03955
-0.25975	-0.03357	-0.36459	-0.03967
-0.26024	-0.03358	-0.36509	-0.03983
-0.26072	-0.03364	-0.36559	-0.03996
-0.2612	-0.03375	-0.36609	-0.04
-0.26171	-0.03384	-0.36658	-0.04003
-0.26223	-0.03386	-0.36708	-0.04002
-0.26273	-0.03389	-0.36758	-0.04004
-0.26323	-0.03393	-0.36808	-0.04005
-0.26372	-0.03397	-0.36858	-0.04011
-0.26422	-0.03397	-0.36908	-0.04023
-0.2647	-0.03389	-0.36958	-0.04036
-0.26517	-0.03383	-0.37008	-0.04047
-0.26565	-0.03382	-0.37058	-0.04055
-0.26615	-0.03386	-0.37107	-0.04056
-0.26668	-0.03394	-0.37157	-0.04059
-0.26721	-0.03406	-0.37207	-0.04061
-0.26773	-0.03421	-0.37257	-0.04066
-0.26822	-0.03429	-0.37307	-0.04073
-0.26871	-0.03432	-0.37357	-0.0408
-0.26923	-0.03434	-0.37407	-0.04079
-0.26975	-0.03437	-0.37457	-0.04082
-0.27024	-0.03443	-0.37506	-0.04084
-0.27071	-0.03448	-0.37556	-0.0409
-0.27121	-0.03457	-0.37606	-0.04098
-0.27174	-0.0347	-0.37656	-0.04107
-0.27225	-0.03477	-0.37706	-0.04113
-0.27274	-0.03481	-0.37755	-0.04122
-0.27322	-0.03486	-0.37805	-0.04125
-0.27372	-0.03493	-0.37855	-0.04129
-0.27423	-0.03496	-0.37905	-0.04135
-0.27473	-0.03496	-0.37955	-0.04145
-0.2752	-0.03498	-0.38005	-0.04152
-0.27567	-0.03503	-0.38054	-0.0416
-0.27618	-0.03511	-0.38104	-0.04174
-0.2767	-0.03523	-0.38154	-0.04189
-0.2772	-0.03534	-0.38204	-0.04195
-0.2777	-0.03545	-0.38254	-0.042
-0.2782	-0.03554	-0.38304	-0.04207
-0.2787	-0.0356	-0.38353	-0.04216
-0.27921	-0.03565	-0.38403	-0.04222
-0.2797	-0.03573	-0.38453	-0.04228
-0.28017	-0.03581	-0.38503	-0.04236
-0.28066	-0.03586	-0.38553	-0.04246
-0.28118	-0.03594	-0.38602	-0.04255
-0.28169	-0.03606	-0.38652	-0.04263
-0.28219	-0.0362	-0.38702	-0.04273
-0.28267	-0.03633	-0.38752	-0.04283
-0.28316	-0.03645	-0.38802	-0.04289
-0.28366	-0.03658	-0.38851	-0.04295
-0.28415	-0.0367	-0.38901	-0.04297
-0.28464	-0.03676	-0.38951	-0.04301
-0.28511	-0.03677	-0.39001	-0.04302
-0.28557	-0.03681	-0.39051	-0.04308
-0.28606	-0.03692	-0.39101	-0.04322
-0.28657	-0.03701	-0.3915	-0.04342
-0.28708	-0.03708	-0.392	-0.04361
-0.28759	-0.03719	-0.3925	-0.04374
-0.28809	-0.03724	-0.393	-0.04378
-0.2886	-0.03724	-0.3935	-0.04378
-0.28911	-0.03721	-0.394	-0.04378
-0.28961	-0.03715	-0.3945	-0.04378
-0.2901	-0.03713	-0.39499	-0.04388
-0.2906	-0.03723	-0.39549	-0.04406
-0.29112	-0.03739	-0.39599	-0.0442
-0.29164	-0.03754	-0.39649	-0.04428
-0.29215	-0.03762	-0.39698	-0.04435
-0.29264	-0.03774	-0.39748	-0.04446
-0.29314	-0.03796	-0.39798	-0.04456
-0.29364	-0.03816	-0.39848	-0.04464
-0.29414	-0.03824	-0.39898	-0.04471
-0.29462	-0.03824	-0.39948	-0.04479
-0.2951	-0.03824	-0.39998	-0.04486
-0.29561	-0.03827	-0.40048	-0.04494
-0.29613	-0.03829	-0.40097	-0.04509
-0.29665	-0.03825	-0.40147	-0.04525
-0.29716	-0.0382	-0.40197	-0.04534
-0.29765	-0.03822	-0.40247	-0.04538
-0.29815	-0.03828	-0.40297	-0.04543
-0.29865	-0.03836	-0.40346	-0.04557
-0.29915	-0.03844	-0.40396	-0.04574
-0.29964	-0.03858	-0.40446	-0.04589
-0.30013	-0.03875	-0.40496	-0.04602
-0.30063	-0.03891	-0.40546	-0.04616
-0.30115	-0.03909	-0.40595	-0.04628
-0.30165	-0.0392	-0.40645	-0.04633
-0.30214	-0.03918	-0.40695	-0.04637
-0.30263	-0.03915	-0.40744	-0.04644
-0.30312	-0.03916	-0.40795	-0.04655
-0.30363	-0.03918	-0.40845	-0.04672
-0.30411	-0.0392	-0.40894	-0.04691
-0.30458	-0.03928	-0.40944	-0.04702
-0.30507	-0.03943	-0.40994	-0.04707
-0.30559	-0.03959	-0.41044	-0.04708
-0.30612	-0.03968	-0.41094	-0.04709
-0.30664	-0.03968	-0.41144	-0.04718
-0.30715	-0.03962	-0.41194	-0.04731
-0.30765	-0.03961	-0.41244	-0.04738
-0.30816	-0.03969	-0.41293	-0.04745
-0.30866	-0.0398	-0.41343	-0.04756
-0.30916	-0.03994	-0.41393	-0.04772
-0.30965	-0.04011	-0.41443	-0.04788
-0.31014	-0.04025	-0.41493	-0.04802
-0.31066	-0.04035	-0.41542	-0.04812
-0.31118	-0.04037	-0.41592	-0.04824
-0.31168	-0.04037	-0.41642	-0.0483
-0.31216	-0.04039	-0.41692	-0.04837
-0.31267	-0.04046	-0.41741	-0.04849
-0.31318	-0.04069	-0.41791	-0.04865
-0.31366	-0.04093	-0.41841	-0.04877
-0.31413	-0.04099	-0.41891	-0.04889
-0.31461	-0.04087	-0.41941	-0.04899
-0.3151	-0.04072	-0.41991	-0.04911
-0.31563	-0.04064	-0.42041	-0.04921
-0.31615	-0.04071	-0.4209	-0.04929
-0.31664	-0.0409	-0.4214	-0.04942
-0.31714	-0.04111	-0.4219	-0.0496
-0.31763	-0.04126	-0.4224	-0.04978
-0.31815	-0.04129	-0.4229	-0.04994
-0.31866	-0.04116	-0.42339	-0.05007
-0.31914	-0.04102	-0.42389	-0.0502
-0.31961	-0.04097	-0.42439	-0.05024
-0.32011	-0.0411	-0.42489	-0.05027
-0.32064	-0.04133	-0.42539	-0.05039
-0.32114	-0.04151	-0.42588	-0.05061
-0.32162	-0.04155	-0.42638	-0.05083
-0.32211	-0.04148	-0.42688	-0.05098
-0.32261	-0.04146	-0.42738	-0.05109
-0.3231	-0.0416	-0.42788	-0.05121
-0.32359	-0.04185	-0.42837	-0.05126
-0.32405	-0.04199	-0.42887	-0.05129
-0.32452	-0.04192	-0.42937	-0.05133
-0.32501	-0.04179	-0.42987	-0.05145
-0.32552	-0.04174	-0.43037	-0.05159
-0.32602	-0.04185	-0.43086	-0.05175
-0.32652	-0.04212	-0.43136	-0.05196
-0.32703	-0.04237	-0.43186	-0.05214
-0.32754	-0.04242	-0.43236	-0.05217
-0.32806	-0.0423	-0.43286	-0.05219
-0.32855	-0.0422	-0.43336	-0.05223
-0.32903	-0.04226	-0.43385	-0.05236
-0.32953	-0.04242	-0.43435	-0.05253
-0.33004	-0.04258	-0.43485	-0.05271
-0.33056	-0.04261	-0.43535	-0.05289
-0.33106	-0.04256	-0.43585	-0.05304
-0.33156	-0.04258	-0.43635	-0.05312
-0.33205	-0.04276	-0.43684	-0.05318
-0.33255	-0.04297	-0.43734	-0.05327
-0.33306	-0.04303	-0.43784	-0.05344
-0.33355	-0.04294	-0.43834	-0.05367
-0.33402	-0.04283	-0.43884	-0.05391
-0.33451	-0.0429	-0.43933	-0.05416
-0.33505	-0.0431	-0.43983	-0.05433
-0.33557	-0.04322	-0.44033	-0.05443
-0.33606	-0.04319	-0.44083	-0.05446
-0.33655	-0.04311	-0.44133	-0.05449
-0.33706	-0.04317	-0.44182	-0.0546
-0.33757	-0.04341	-0.44232	-0.05477
-0.33806	-0.04356	-0.44282	-0.05494
-0.33854	-0.0435	-0.44332	-0.05507
-0.33903	-0.04331	-0.44382	-0.05517
-0.33954	-0.04327	-0.44432	-0.05527
-0.34005	-0.04347	-0.44482	-0.05538
-0.34055	-0.04365	-0.44531	-0.05552
-0.34104	-0.04367	-0.44581	-0.05568
-0.34153	-0.04362	-0.44631	-0.05582
-0.34202	-0.04372	-0.44681	-0.05593
-0.34252	-0.044	-0.44731	-0.05605
-0.34301	-0.04415	-0.44781	-0.05623
-0.34348	-0.04408	-0.44831	-0.05641
-0.34395	-0.04399	-0.4488	-0.05653
-0.34448	-0.04412	-0.4493	-0.05664
-0.34501	-0.04437	-0.4498	-0.05678
-0.34553	-0.04446	-0.4503	-0.05694
-0.34603	-0.04439	-0.4508	-0.05705
-0.34653	-0.04445	-0.4513	-0.05717
-0.34704	-0.04465	-0.4518	-0.05724
-0.34755	-0.04476	-0.45229	-0.05734
-0.34804	-0.0447	-0.45279	-0.0574
-0.34853	-0.04462	-0.45329	-0.0575
-0.34901	-0.04469	-0.45379	-0.05769
-0.34952	-0.04482	-0.45429	-0.0579
-0.35003	-0.04484	-0.45479	-0.05799
-0.35054	-0.0448	-0.45528	-0.05808
-0.35104	-0.04495	-0.45578	-0.05815
-0.35153	-0.0452	-0.45628	-0.05826
-0.35204	-0.04526	-0.45678	-0.05841
-0.35253	-0.04516	-0.45727	-0.05858
-0.35301	-0.04522	-0.45777	-0.05878
-0.35348	-0.04542	-0.45827	-0.05898
-0.35396	-0.04545	-0.45877	-0.05914
-0.35448	-0.04531	-0.45927	-0.0593
-0.355	-0.04535	-0.45976	-0.0595
-0.35551	-0.0456	-0.46026	-0.05974
-0.35601	-0.04578	-0.46076	-0.05994
-0.35651	-0.04578	-0.46126	-0.06008
-0.35701	-0.04584	-0.46176	-0.06027
-0.35751	-0.04606	-0.46226	-0.06052
-0.35799	-0.04614	-0.46276	-0.06076
-0.35846	-0.04604	-0.46326	-0.06094
-0.35895	-0.04607	-0.46376	-0.06111
-0.35947	-0.04621	-0.46425	-0.06128
-0.35998	-0.04619	-0.46475	-0.06141
-0.36047	-0.04613	-0.46525	-0.06156
-0.36095	-0.04631	-0.46574	-0.06174
-0.36143	-0.04653	-0.46624	-0.06191
-0.36193	-0.04651	-0.46674	-0.06203
-0.36242	-0.04648	-0.46724	-0.06218
-0.36289	-0.04662	-0.46774	-0.06239
-0.36335	-0.04667	-0.46823	-0.06262
-0.36385	-0.04653	-0.46874	-0.06278
-0.36437	-0.04653	-0.46923	-0.06291
-0.36489	-0.04669	-0.46973	-0.06305
-0.36541	-0.04673	-0.47023	-0.06325
-0.36592	-0.04675	-0.47073	-0.06347
-0.36643	-0.04696	-0.47123	-0.06367
-0.36694	-0.04713	-0.47172	-0.06382
-0.36744	-0.04708	-0.47222	-0.0639
-0.36792	-0.04711	-0.47272	-0.06396
-0.36842	-0.04728	-0.47322	-0.06403
-0.36895	-0.04729	-0.47372	-0.06413
-0.36947	-0.04721	-0.47421	-0.06423
-0.36997	-0.04736	-0.47471	-0.06433
-0.37047	-0.04755	-0.47521	-0.06442
-0.37096	-0.04759	-0.47571	-0.0646
-0.37146	-0.04771	-0.4762	-0.06487
-0.37196	-0.04792	-0.4767	-0.06509
-0.37245	-0.04798	-0.4772	-0.06519
-0.37293	-0.04801	-0.4777	-0.06525
-0.37342	-0.04818	-0.4782	-0.06537
-0.37396	-0.04821	-0.4787	-0.06556
-0.37448	-0.04819	-0.4792	-0.06578
-0.37498	-0.04838	-0.47969	-0.06601
-0.37547	-0.04852	-0.48019	-0.06627
-0.37597	-0.04854	-0.48069	-0.06654
-0.37648	-0.0487	-0.48119	-0.06679
-0.37698	-0.04882	-0.48169	-0.06705
-0.37746	-0.04878	-0.48218	-0.06733
-0.37794	-0.04888	-0.48268	-0.06758
-0.37845	-0.04893	-0.48318	-0.06773
-0.37898	-0.04877	-0.48368	-0.06786
-0.37949	-0.04878	-0.48418	-0.06806
-0.37999	-0.04889	-0.48467	-0.0683
-0.38047	-0.04888	-0.48517	-0.0685
-0.38096	-0.04906	-0.48567	-0.06868
-0.38147	-0.04923	-0.48617	-0.06883
-0.38196	-0.04916	-0.48667	-0.06899
-0.38243	-0.04923	-0.48717	-0.06915
-0.3829	-0.04936	-0.48767	-0.06934
-0.38343	-0.04933	-0.48817	-0.06953
-0.38397	-0.04935	-0.48866	-0.06973
-0.38448	-0.04937	-0.48916	-0.06982
-0.38498	-0.04934	-0.48966	-0.06992
-0.38548	-0.04951	-0.49016	-0.07004
-0.38599	-0.04968	-0.49066	-0.07025
-0.38651	-0.04972	-0.49116	-0.0705
-0.38701	-0.04985	-0.49166	-0.0708
-0.38749	-0.04992	-0.49215	-0.07113
-0.38796	-0.04993	-0.49265	-0.07141
-0.38847	-0.05004	-0.49315	-0.07148
-0.38899	-0.05	-0.49365	-0.07153
-0.3895	-0.04997	-0.49414	-0.07161
-0.39	-0.05012	-0.49464	-0.0718
-0.39049	-0.05018	-0.49514	-0.07205
-0.39099	-0.05029	-0.49564	-0.07232
-0.39149	-0.05041	-0.49614	-0.07256
-0.39198	-0.05036	-0.49664	-0.07278
-0.39246	-0.05041	-0.49713	-0.07299
-0.39295	-0.05048	-0.49763	-0.07323
-0.39346	-0.05044	-0.49813	-0.07346
-0.39398	-0.05047	-0.49863	-0.07364
-0.39449	-0.05043	-0.49913	-0.07373
-0.39498	-0.05044	-0.49962	-0.07384
-0.39548	-0.05063	-0.50012	-0.07407
-0.39599	-0.05074	-0.50062	-0.07441
-0.39648	-0.05088	-0.50112	-0.07471
-0.39697	-0.05098	-0.50162	-0.0749
-0.39745	-0.05099	-0.50212	-0.07497
-0.39795	-0.05118	-0.50262	-0.075
-0.39847	-0.05128	-0.50311	-0.0751
-0.39899	-0.05127	-0.50361	-0.07527
-0.39949	-0.05134	-0.50411	-0.0755
-0.39997	-0.05139	-0.5046	-0.07576
-0.40045	-0.05156	-0.5051	-0.07602
-0.40095	-0.0517	-0.5056	-0.07627
-0.40144	-0.05175	-0.5061	-0.07653
-0.40191	-0.05188	-0.5066	-0.0768
-0.40238	-0.05192	-0.50709	-0.07701
-0.40286	-0.05202	-0.50759	-0.07719
-0.40336	-0.05207	-0.50809	-0.0774
-0.40386	-0.05202	-0.50859	-0.07767
-0.40436	-0.05206	-0.50909	-0.0779
-0.40487	-0.05211	-0.50959	-0.07806
-0.40538	-0.05226	-0.51009	-0.07819
-0.40588	-0.05241	-0.51058	-0.07841
-0.40639	-0.0525	-0.51108	-0.07866
-0.40688	-0.05264	-0.51158	-0.07887
-0.40736	-0.05273	-0.51208	-0.07902
-0.40788	-0.05287	-0.51258	-0.07916
-0.40841	-0.05288	-0.51307	-0.07938
-0.40892	-0.05286	-0.51357	-0.0797
-0.40942	-0.05288	-0.51407	-0.08007
-0.40991	-0.0529	-0.51457	-0.08036
-0.41041	-0.05302	-0.51507	-0.08057
-0.41091	-0.05308	-0.51556	-0.08062
-0.4114	-0.05315	-0.51606	-0.08067
-0.41187	-0.0532	-0.51656	-0.08082
-0.41236	-0.05329	-0.51706	-0.08109
-0.41288	-0.05339	-0.51756	-0.08132
-0.4134	-0.05335	-0.51806	-0.08152
-0.4139	-0.05328	-0.51855	-0.08166
-0.4144	-0.05316	-0.51905	-0.08182
-0.41491	-0.05321	-0.51955	-0.08202
-0.41542	-0.05334	-0.52005	-0.08229
-0.41592	-0.05342	-0.52055	-0.08259
-0.4164	-0.05344	-0.52104	-0.08288
-0.41687	-0.05343	-0.52154	-0.08294
-0.41737	-0.05351	-0.52204	-0.083
-0.4179	-0.05354	-0.52254	-0.08313
-0.41841	-0.05352	-0.52304	-0.0834
-0.4189	-0.05341	-0.52353	-0.08371
-0.41939	-0.05337	-0.52403	-0.084
-0.41989	-0.05342	-0.52453	-0.08429
-0.42038	-0.05345	-0.52503	-0.08456
-0.42087	-0.0535	-0.52553	-0.08478
-0.42134	-0.0535	-0.52602	-0.08498
-0.42181	-0.05351	-0.52652	-0.08525
-0.42231	-0.05355	-0.52702	-0.08558
-0.42286	-0.05367	-0.52752	-0.08594
-0.42339	-0.05372	-0.52802	-0.08629
-0.4239	-0.05372	-0.52851	-0.08654
-0.42439	-0.05378	-0.52902	-0.08677
-0.42489	-0.05389	-0.52952	-0.08682
-0.4254	-0.0541	-0.53001	-0.08689
-0.4259	-0.05423	-0.53051	-0.08705
-0.42637	-0.05436	-0.53101	-0.08732
-0.42686	-0.05447	-0.53151	-0.08763
-0.42738	-0.05465	-0.53201	-0.0879
-0.4279	-0.05478	-0.5325	-0.08814
-0.42841	-0.05487	-0.533	-0.08834
-0.42891	-0.05491	-0.5335	-0.08851
-0.42939	-0.05496	-0.534	-0.08868
-0.42988	-0.05504	-0.53449	-0.08894
-0.43038	-0.05517	-0.53499	-0.08927
-0.43087	-0.05533	-0.53549	-0.08958
-0.43135	-0.05537	-0.53599	-0.08983
-0.43182	-0.05539	-0.53649	-0.09005
-0.43234	-0.05547	-0.53699	-0.09027
-0.43287	-0.05553	-0.53749	-0.09046
-0.43338	-0.0555	-0.53799	-0.09069
-0.43388	-0.05545	-0.53848	-0.09102
-0.43437	-0.05542	-0.53898	-0.09142
-0.43488	-0.05551	-0.53948	-0.09176
-0.43538	-0.0556	-0.53998	-0.092
-0.43585	-0.05568	-0.54048	-0.09219
-0.43633	-0.05572	-0.54097	-0.0924
-0.43682	-0.0558	-0.54148	-0.09261
-0.43734	-0.05589	-0.54197	-0.09279
-0.43785	-0.05597	-0.54247	-0.09293
-0.43835	-0.056	-0.54297	-0.09307
-0.43883	-0.05603	-0.54346	-0.0932
-0.43932	-0.05613	-0.54396	-0.09333
-0.4398	-0.0563	-0.54446	-0.09356
-0.44028	-0.05653	-0.54496	-0.09392
-0.44076	-0.05674	-0.54546	-0.09429
-0.44123	-0.05686	-0.54596	-0.09452
-0.44171	-0.05697	-0.54645	-0.09465
-0.44223	-0.05708	-0.54695	-0.09482
-0.44275	-0.05713	-0.54745	-0.09507
-0.44325	-0.05713	-0.54795	-0.09535
-0.44375	-0.05707	-0.54845	-0.09562
-0.44427	-0.05709	-0.54894	-0.09589
-0.44478	-0.05722	-0.54944	-0.09615
-0.44528	-0.05736	-0.54994	-0.09641
-0.44576	-0.0575	-0.55044	-0.09668
-0.44625	-0.05762	-0.55094	-0.09695
-0.44677	-0.05777	-0.55144	-0.09721
-0.44729	-0.05793	-0.55194	-0.09742
-0.4478	-0.05809	-0.55243	-0.09767
-0.44831	-0.05815	-0.55293	-0.09804
-0.44879	-0.05816	-0.55343	-0.09845
-0.44929	-0.05823	-0.55393	-0.09879
-0.44979	-0.05841	-0.55442	-0.09907
-0.45028	-0.05859	-0.55492	-0.09931
-0.45076	-0.05877	-0.55542	-0.09957
-0.45124	-0.05894	-0.55592	-0.09986
-0.45176	-0.05911	-0.55642	-0.1002
-0.45229	-0.0593	-0.55692	-0.10054
-0.4528	-0.0594	-0.55741	-0.10085
-0.4533	-0.05946	-0.55791	-0.10097
-0.45379	-0.05946	-0.55841	-0.10111
-0.4543	-0.05954	-0.55891	-0.10123
-0.4548	-0.05977	-0.55941	-0.1014
-0.45529	-0.06001	-0.5599	-0.10163
-0.45576	-0.06023	-0.5604	-0.10188
-0.45627	-0.06042	-0.5609	-0.10215
-0.4568	-0.06065	-0.5614	-0.10242
-0.45731	-0.06087	-0.5619	-0.10265
-0.4578	-0.061	-0.5624	-0.10286
-0.45829	-0.06108	-0.56289	-0.10307
-0.45878	-0.06112	-0.56339	-0.1033
-0.45928	-0.06121	-0.56389	-0.10349
-0.45977	-0.0614	-0.56439	-0.1037
-0.46023	-0.06155	-0.56489	-0.10403
-0.4607	-0.06163	-0.56539	-0.10442
-0.46121	-0.06168	-0.56589	-0.10473
-0.46176	-0.06176	-0.56638	-0.10497
-0.46229	-0.06184	-0.56688	-0.10519
-0.46279	-0.06183	-0.56738	-0.10542
-0.4633	-0.06175	-0.56788	-0.10561
-0.4638	-0.06173	-0.56838	-0.10578
-0.46431	-0.06179	-0.56888	-0.10595
-0.4648	-0.06192	-0.56937	-0.10619
-0.46529	-0.06212	-0.56987	-0.10646
-0.46579	-0.06228	-0.57037	-0.10673
-0.4663	-0.0624	-0.57087	-0.10701
-0.46682	-0.06251	-0.57137	-0.10732
-0.46732	-0.06263	-0.57187	-0.10767
-0.46781	-0.06272	-0.57236	-0.10803
-0.4683	-0.06272	-0.57286	-0.10835
-0.46879	-0.06274	-0.57336	-0.10864
-0.4693	-0.06283	-0.57386	-0.10892
-0.46979	-0.06296	-0.57436	-0.10922
-0.47026	-0.06312	-0.57485	-0.10953
-0.47075	-0.06327	-0.57535	-0.10988
-0.47127	-0.06337	-0.57585	-0.11022
-0.47178	-0.0635	-0.57635	-0.11049
-0.47228	-0.06367	-0.57685	-0.11074
-0.47277	-0.06376	-0.57735	-0.11104
-0.47327	-0.06376	-0.57784	-0.11136
-0.47378	-0.06382	-0.57834	-0.11165
-0.47429	-0.06393	-0.57884	-0.11193
-0.47478	-0.06409	-0.57934	-0.11225
-0.47527	-0.06435	-0.57984	-0.11253
-0.47575	-0.06459	-0.58034	-0.11271
-0.47626	-0.06479	-0.58083	-0.11287
-0.47678	-0.06499	-0.58133	-0.1131
-0.47727	-0.0652	-0.58183	-0.11332
-0.47775	-0.06536	-0.58232	-0.11352
-0.47824	-0.06545	-0.58282	-0.11374
-0.47874	-0.06557	-0.58332	-0.11406
-0.47923	-0.06573	-0.58382	-0.11439
-0.47969	-0.06595	-0.58432	-0.11468
-0.48016	-0.06623	-0.58481	-0.11497
-0.48064	-0.06648	-0.58531	-0.11529
-0.48114	-0.06663	-0.58581	-0.11557
-0.48164	-0.06674	-0.58631	-0.11584
-0.48216	-0.06685	-0.58681	-0.11614
-0.48267	-0.06694	-0.58731	-0.11647
-0.48318	-0.06693	-0.58781	-0.11679
-0.48369	-0.06689	-0.5883	-0.11689
-0.48418	-0.06696	-0.5888	-0.11701
-0.48467	-0.06716	-0.5893	-0.11718
-0.48515	-0.06742	-0.5898	-0.11747
-0.48567	-0.06763	-0.5903	-0.1178
-0.48621	-0.06778	-0.5908	-0.11812
-0.48672	-0.06795	-0.59129	-0.11826
-0.48721	-0.06813	-0.59179	-0.11843
-0.4877	-0.06824	-0.59229	-0.11854
-0.4882	-0.06825	-0.59279	-0.1187
-0.4887	-0.06826	-0.59328	-0.11899
-0.48919	-0.06836	-0.59378	-0.11932
-0.48965	-0.06853	-0.59428	-0.11961
-0.49012	-0.06873	-0.59478	-0.11992
-0.49064	-0.06891	-0.59528	-0.12035
-0.49117	-0.06905	-0.59578	-0.12086
-0.49169	-0.0692	-0.59627	-0.12113
-0.49218	-0.06934	-0.59677	-0.12136
-0.49268	-0.06941	-0.59727	-0.1215
-0.49317	-0.06943	-0.59777	-0.12169
-0.49368	-0.06945	-0.59827	-0.12199
-0.49418	-0.06955	-0.59876	-0.12238
-0.49466	-0.0697	-0.59926	-0.12276
-0.49515	-0.06991	-0.59976	-0.1231
-0.49567	-0.07008	-0.60026	-0.12334
-0.49618	-0.07016	-0.60076	-0.12358
-0.49669	-0.07024	-0.60125	-0.12387
-0.49718	-0.07037	-0.60175	-0.12416
-0.49765	-0.07044	-0.60225	-0.1243
-0.49814	-0.07043	-0.60275	-0.12442
-0.49863	-0.07044	-0.60325	-0.12461
-0.49912	-0.07055	-0.60375	-0.12499
-0.49959	-0.07075	-0.60425	-0.12545
-0.50009	-0.07097	-0.60475	-0.12585
-0.50063	-0.0711	-0.60525	-0.12609
-0.50115	-0.07122	-0.60574	-0.12627
-0.50165	-0.07136	-0.60624	-0.12653
-0.50214	-0.07148	-0.60674	-0.12694
-0.50265	-0.07154	-0.60724	-0.1274
-0.50316	-0.07156	-0.60774	-0.12781
-0.50367	-0.07164	-0.60824	-0.12808
-0.50417	-0.07188	-0.60874	-0.12824
-0.50465	-0.07223	-0.60923	-0.12836
-0.50515	-0.07256	-0.60973	-0.12856
-0.50566	-0.0728	-0.61023	-0.12884
-0.50616	-0.07298	-0.61073	-0.12918
-0.50666	-0.07317	-0.61122	-0.12952
-0.50715	-0.07333	-0.61172	-0.12988
-0.50764	-0.07346	-0.61222	-0.13018
-0.50815	-0.07358	-0.61272	-0.1304
-0.50863	-0.07373	-0.61322	-0.13053
-0.5091	-0.07397	-0.61372	-0.1307
-0.50958	-0.07433	-0.61422	-0.13097
-0.51009	-0.07468	-0.61472	-0.13133
-0.5106	-0.07492	-0.61521	-0.13168
-0.51112	-0.07513	-0.61571	-0.13193
-0.51162	-0.07537	-0.61621	-0.13213
-0.51211	-0.07558	-0.61671	-0.13229
-0.51262	-0.07567	-0.61721	-0.13255
-0.51312	-0.07569	-0.6177	-0.13297
-0.51361	-0.07576	-0.6182	-0.13344
-0.51409	-0.07593	-0.6187	-0.1338
-0.51458	-0.07616	-0.6192	-0.13406
-0.51509	-0.07636	-0.6197	-0.13429
-0.5156	-0.07647	-0.6202	-0.13455
-0.5161	-0.07649	-0.62069	-0.13468
-0.51658	-0.07656	-0.62119	-0.13484
-0.51706	-0.07666	-0.62169	-0.13495
-0.51755	-0.07672	-0.62218	-0.13513
-0.51804	-0.07674	-0.62268	-0.13547
-0.51852	-0.07681	-0.62318	-0.13595
-0.51899	-0.07701	-0.62368	-0.13644
-0.51949	-0.07735	-0.62418	-0.13687
-0.52001	-0.07772	-0.62468	-0.13706
-0.52054	-0.07804	-0.62517	-0.13725
-0.52105	-0.07827	-0.62567	-0.13741
-0.52156	-0.07849	-0.62617	-0.13764
-0.52208	-0.07877	-0.62667	-0.13782
-0.52259	-0.07899	-0.62717	-0.13808
-0.52309	-0.07909	-0.62767	-0.13852
-0.52358	-0.0792	-0.62816	-0.13903
-0.52407	-0.07944	-0.62867	-0.13925
-0.52458	-0.07983	-0.62916	-0.13946
-0.52511	-0.08021	-0.62966	-0.13952
-0.52563	-0.08046	-0.63016	-0.13966
-0.52612	-0.08059	-0.63066	-0.13999
-0.5266	-0.08075	-0.63115	-0.14049
-0.5271	-0.08096	-0.63165	-0.14099
-0.52761	-0.08106	-0.63215	-0.14145
-0.52811	-0.08103	-0.63265	-0.14158
-0.52859	-0.08105	-0.63315	-0.14174
-0.52908	-0.08119	-0.63364	-0.14194
-0.5296	-0.08146	-0.63414	-0.14233
-0.53013	-0.08171	-0.63464	-0.14282
-0.53065	-0.08183	-0.63514	-0.14329
-0.53114	-0.08187	-0.63563	-0.14363
-0.53163	-0.08199	-0.63613	-0.14393
-0.53214	-0.08218	-0.63663	-0.14404
-0.53264	-0.08227	-0.63713	-0.14417
-0.53313	-0.08229	-0.63763	-0.14439
-0.53362	-0.08236	-0.63813	-0.14481
-0.53411	-0.08256	-0.63863	-0.14534
-0.53464	-0.08291	-0.63912	-0.14581
-0.53516	-0.0832	-0.63962	-0.14613
-0.53565	-0.08332	-0.64012	-0.14639
-0.53613	-0.08343	-0.64062	-0.14666
-0.53662	-0.0836	-0.64111	-0.14703
-0.53714	-0.08379	-0.64161	-0.14747
-0.53764	-0.0839	-0.64211	-0.14792
-0.53811	-0.08396	-0.64261	-0.14814
-0.53856	-0.0841	-0.64311	-0.14826
-0.53905	-0.08441	-0.64361	-0.14833
-0.53959	-0.08482	-0.64411	-0.14858
-0.54013	-0.08515	-0.64461	-0.149
-0.54064	-0.08533	-0.64511	-0.14947
-0.54115	-0.08549	-0.6456	-0.14985
-0.54165	-0.08575	-0.6461	-0.1501
-0.54216	-0.086	-0.6466	-0.15024
-0.54265	-0.08611	-0.6471	-0.1504
-0.54315	-0.08617	-0.6476	-0.15067
-0.54364	-0.08631	-0.64809	-0.15108
-0.54415	-0.0866	-0.64859	-0.15148
-0.54468	-0.08697	-0.64909	-0.15177
-0.5452	-0.08726	-0.64959	-0.15201
-0.54569	-0.0874	-0.65009	-0.15232
-0.54618	-0.0875	-0.65059	-0.15266
-0.54667	-0.08767	-0.65109	-0.1529
-0.54716	-0.08783	-0.65158	-0.15309
-0.54765	-0.08787	-0.65208	-0.15335
-0.54813	-0.08785	-0.65258	-0.15368
-0.54861	-0.08791	-0.65308	-0.15404
-0.54912	-0.08815	-0.65358	-0.15439
-0.54966	-0.08849	-0.65407	-0.15477
-0.55017	-0.08879	-0.65457	-0.15511
-0.55066	-0.08897	-0.65507	-0.15531
-0.55115	-0.08912	-0.65557	-0.15548
-0.55165	-0.08936	-0.65607	-0.15571
-0.55216	-0.0896	-0.65656	-0.156
-0.55266	-0.08972	-0.65706	-0.15629
-0.55314	-0.0898	-0.65756	-0.1566
-0.55362	-0.08997	-0.65806	-0.15699
-0.55414	-0.09028	-0.65856	-0.15737
-0.55465	-0.09064	-0.65906	-0.15768
-0.55515	-0.09094	-0.65955	-0.15796
-0.55563	-0.09108	-0.66005	-0.15827
-0.55612	-0.09119	-0.66055	-0.15866
-0.55661	-0.09142	-0.66105	-0.15911
-0.5571	-0.09166	-0.66154	-0.15962
-0.55758	-0.0918	-0.66204	-0.16011
-0.55805	-0.09187	-0.66254	-0.16057
-0.55853	-0.09199	-0.66304	-0.16075
-0.55901	-0.09227	-0.66354	-0.16095
-0.55953	-0.0927	-0.66404	-0.16118
-0.56005	-0.09311	-0.66453	-0.16152
-0.56055	-0.09337	-0.66503	-0.16188
-0.56106	-0.09355	-0.66553	-0.16225
-0.56157	-0.09376	-0.66603	-0.16257
-0.56208	-0.09398	-0.66653	-0.16293
-0.56258	-0.09408	-0.66703	-0.16313
-0.56307	-0.09408	-0.66753	-0.16339
-0.56357	-0.09414	-0.66802	-0.16349
-0.5641	-0.0944	-0.66852	-0.1637
-0.56461	-0.09477	-0.66902	-0.16376
-0.56511	-0.09506	-0.66952	-0.16392
-0.5656	-0.09524	-0.67001	-0.16408
-0.56611	-0.09542	-0.67051	-0.16434
-0.5666	-0.09566	-0.67101	-0.16457
-0.56708	-0.09589	-0.67151	-0.16483
-0.56756	-0.09605	-0.672	-0.16522
-0.56804	-0.09615	-0.67251	-0.1658
-0.56855	-0.09632	-0.67301	-0.16638
-0.56908	-0.09665	-0.6735	-0.16682
-0.56961	-0.09712	-0.674	-0.16699
-0.57011	-0.09755	-0.6745	-0.16714
-0.5706	-0.09782	-0.675	-0.16732
-0.5711	-0.09803	-0.6755	-0.16769
-0.5716	-0.09831	-0.67599	-0.16822
-0.5721	-0.09855	-0.67649	-0.16882
-0.57259	-0.09867	-0.67699	-0.16912
-0.57307	-0.09873	-0.67749	-0.16922
-0.57359	-0.09888	-0.67799	-0.16925
-0.5741	-0.09918	-0.67848	-0.16935
-0.57459	-0.09959	-0.67898	-0.16957
-0.57508	-0.09996	-0.67948	-0.1698
-0.57557	-0.10019	-0.67998	-0.17005
-0.57607	-0.10037	-0.68048	-0.17042
-0.57657	-0.10058	-0.68098	-0.17093
-0.57706	-0.10074	-0.68148	-0.17144
-0.57753	-0.10074	-0.68198	-0.17185
-0.57801	-0.10062	-0.68248	-0.17216
-0.57854	-0.10062	-0.68298	-0.17242
-0.57907	-0.10081	-0.68347	-0.17274
-0.57959	-0.10115	-0.68397	-0.17314
-0.58008	-0.10147	-0.68447	-0.17362
-0.58058	-0.10169	-0.68497	-0.1741
-0.5811	-0.10187	-0.68547	-0.17449
-0.5816	-0.10209	-0.68596	-0.1748
-0.58209	-0.10229	-0.68646	-0.17511
-0.58257	-0.10229	-0.68696	-0.17542
-0.58308	-0.10219	-0.68746	-0.17567
-0.5836	-0.10223	-0.68796	-0.17587
-0.58411	-0.10248	-0.68846	-0.17607
-0.5846	-0.10284	-0.68896	-0.17636
-0.58508	-0.10313	-0.68945	-0.17679
-0.58558	-0.10337	-0.68995	-0.17725
-0.58608	-0.10363	-0.69045	-0.17757
-0.58657	-0.10396	-0.69095	-0.17783
-0.58706	-0.1043	-0.69145	-0.17798
-0.58754	-0.10449	-0.69195	-0.1782
-0.58804	-0.10463	-0.69244	-0.17863
-0.58856	-0.10489	-0.69294	-0.17917
-0.58907	-0.1053	-0.69344	-0.17956
-0.58957	-0.10573	-0.69394	-0.17991
-0.59007	-0.10603	-0.69444	-0.18011
-0.59058	-0.10623	-0.69494	-0.18037
-0.59108	-0.10645	-0.69543	-0.18061
-0.59156	-0.10669	-0.69593	-0.18091
-0.59204	-0.10686	-0.69643	-0.18118
-0.59252	-0.1069	-0.69693	-0.18151
-0.59303	-0.10693	-0.69743	-0.18182
-0.59355	-0.10712	-0.69793	-0.18217
-0.59405	-0.10748	-0.69842	-0.18256
-0.59453	-0.10789	-0.69892	-0.18298
-0.59501	-0.10817	-0.69942	-0.18321
-0.5955	-0.10832	-0.69991	-0.18349
-0.596	-0.10848	-0.70041	-0.1837
-0.59649	-0.10869	-0.70091	-0.184
-0.59696	-0.10881	-0.70141	-0.18431
-0.59743	-0.10878	-0.70191	-0.18469
-0.59793	-0.10875	-0.70241	-0.18504
-0.59844	-0.10886	-0.7029	-0.18544
-0.59895	-0.10914	-0.7034	-0.18565
-0.59946	-0.10949	-0.7039	-0.18591
-0.59996	-0.10979	-0.7044	-0.18618
-0.60048	-0.11001	-0.7049	-0.18654
-0.60099	-0.11028	-0.7054	-0.18682
-0.60148	-0.11063	-0.70589	-0.18713
-0.60197	-0.11087	-0.70639	-0.18725
-0.60248	-0.11096	-0.70689	-0.18744
-0.603	-0.11099	-0.70739	-0.18764
-0.60352	-0.11113	-0.70789	-0.18792
-0.60402	-0.11143	-0.70838	-0.18833
-0.60451	-0.11175	-0.70888	-0.18883
-0.605	-0.11194	-0.70938	-0.1892
-0.60551	-0.11202	-0.70988	-0.18948
-0.606	-0.11214	-0.71038	-0.18956
-0.60647	-0.11234	-0.71088	-0.18967
-0.60695	-0.11246	-0.71138	-0.18975
-0.60747	-0.11249	-0.71187	-0.18993
-0.608	-0.11253	-0.71237	-0.19031
-0.60851	-0.1127	-0.71287	-0.19082
-0.60901	-0.11305	-0.71337	-0.19132
-0.60951	-0.11343	-0.71387	-0.19172
-0.61002	-0.11373	-0.71436	-0.19205
-0.61052	-0.11393	-0.71486	-0.19238
-0.61102	-0.1142	-0.71536	-0.19268
-0.61151	-0.11448	-0.71586	-0.19297
-0.61199	-0.11465	-0.71636	-0.19329
-0.61249	-0.11471	-0.71685	-0.19371
-0.61302	-0.11475	-0.71735	-0.19415
-0.61352	-0.11491	-0.71785	-0.19459
-0.61401	-0.11525	-0.71835	-0.19501
-0.6145	-0.11563	-0.71885	-0.19545
-0.61501	-0.11588	-0.71935	-0.19591
-0.6155	-0.11601	-0.71985	-0.19635
-0.61598	-0.11619	-0.72034	-0.19674
-0.61645	-0.11643	-0.72084	-0.19716
-0.61694	-0.11655	-0.72134	-0.19751
-0.61746	-0.11654	-0.72184	-0.19771
-0.618	-0.11653	-0.72234	-0.19783
-0.61851	-0.11672	-0.72284	-0.19796
-0.61901	-0.11708	-0.72334	-0.19816
-0.61952	-0.11745	-0.72384	-0.19841
-0.62003	-0.11769	-0.72433	-0.19869
-0.62053	-0.11785	-0.72483	-0.19893
-0.62102	-0.11805	-0.72533	-0.19918
-0.62151	-0.11827	-0.72583	-0.19931
-0.62201	-0.11838	-0.72633	-0.1995
-0.62253	-0.11837	-0.72683	-0.19966
-0.62305	-0.11841	-0.72732	-0.19993
-0.62354	-0.11865	-0.72782	-0.19996
-0.62403	-0.11901	-0.72832	-0.20008
-0.62453	-0.11936	-0.72881	-0.20035
-0.62503	-0.11962	-0.72931	-0.20077
-0.62552	-0.11985	-0.72981	-0.20118
-0.62599	-0.12008	-0.73031	-0.20156
-0.62647	-0.12029	-0.73081	-0.20199
-0.62698	-0.12041	-0.73131	-0.20246
-0.62751	-0.12041	-0.73181	-0.20286
-0.62802	-0.12047	-0.7323	-0.20325
-0.62851	-0.12075	-0.7328	-0.20371
-0.629	-0.12118	-0.7333	-0.2042
-0.6295	-0.12156	-0.7338	-0.20462
-0.63001	-0.1218	-0.7343	-0.20507
-0.63051	-0.12202	-0.7348	-0.20534
-0.631	-0.12232	-0.73529	-0.20571
-0.63148	-0.1226	-0.73579	-0.20582
-0.63199	-0.12273	-0.73629	-0.20604
-0.6325	-0.12276	-0.73679	-0.20629
-0.633	-0.12289	-0.73729	-0.20666
-0.63349	-0.12323	-0.73778	-0.20686
-0.63398	-0.12368	-0.73828	-0.20715
-0.63448	-0.12407	-0.73878	-0.20725
-0.63496	-0.12432	-0.73928	-0.20746
-0.63544	-0.12451	-0.73978	-0.20765
-0.63591	-0.12475	-0.74027	-0.20793
-0.63639	-0.12498	-0.74077	-0.20826
-0.63688	-0.12503	-0.74127	-0.20869
-0.63739	-0.12501	-0.74177	-0.20922
-0.63789	-0.12509	-0.74227	-0.20987
-0.63839	-0.12538	-0.74276	-0.21065
-0.63889	-0.12581	-0.74326	-0.21141
-0.63941	-0.12619	-0.74376	-0.21171
-0.63991	-0.12646	-0.74426	-0.21191
-0.64041	-0.12674	-0.74476	-0.21198
-0.64091	-0.12713	-0.74526	-0.21218
-0.64141	-0.12752	-0.74576	-0.21258
-0.64192	-0.12772	-0.74626	-0.21301
-0.64244	-0.1278	-0.74675	-0.21343
-0.64294	-0.12794	-0.74725	-0.21387
-0.64344	-0.12827	-0.74775	-0.2143
-0.64392	-0.12869	-0.74825	-0.21466
-0.64442	-0.129	-0.74874	-0.21496
-0.64493	-0.12916	-0.74924	-0.21524
-0.64541	-0.12928	-0.74974	-0.21547
-0.64588	-0.12946	-0.75024	-0.21568
-0.64638	-0.12961	-0.75074	-0.21593
-0.64691	-0.1296	-0.75123	-0.21633
-0.64743	-0.12946	-0.75173	-0.21675
-0.64794	-0.12942	-0.75223	-0.21708
-0.64843	-0.12962	-0.75273	-0.21735
-0.64893	-0.12996	-0.75323	-0.21772
-0.64944	-0.13022	-0.75373	-0.21817
-0.64993	-0.13037	-0.75422	-0.21866
-0.65041	-0.13058	-0.75472	-0.21909
-0.6509	-0.1309	-0.75522	-0.21948
-0.65141	-0.13119	-0.75572	-0.21979
-0.65192	-0.13129	-0.75622	-0.2201
-0.65243	-0.13126	-0.75672	-0.22042
-0.65292	-0.1313	-0.75721	-0.22087
-0.6534	-0.13156	-0.75771	-0.22137
-0.65389	-0.13192	-0.75821	-0.22172
-0.65439	-0.13218	-0.75871	-0.22201
-0.65488	-0.13232	-0.75921	-0.22226
-0.65535	-0.13253	-0.75971	-0.22257
-0.65582	-0.13285	-0.76021	-0.22294
-0.65635	-0.13314	-0.76071	-0.22333
-0.65689	-0.13329	-0.7612	-0.22364
-0.6574	-0.13338	-0.7617	-0.22401
-0.65789	-0.13353	-0.7622	-0.22415
-0.65839	-0.13384	-0.7627	-0.22437
-0.6589	-0.13427	-0.7632	-0.22465
-0.65942	-0.13459	-0.7637	-0.22505
-0.65991	-0.1347	-0.7642	-0.22532
-0.66038	-0.13484	-0.7647	-0.22565
-0.66087	-0.13514	-0.76519	-0.22594
-0.6614	-0.1354	-0.76569	-0.22637
-0.66193	-0.13543	-0.76619	-0.22657
-0.66244	-0.13533	-0.76669	-0.22686
-0.66292	-0.13544	-0.76718	-0.22727
-0.66339	-0.13581	-0.76768	-0.22783
-0.66389	-0.13622	-0.76818	-0.22835
-0.66439	-0.1365	-0.76868	-0.22888
-0.66487	-0.13662	-0.76918	-0.2292
-0.66534	-0.13671	-0.76968	-0.22958
-0.66584	-0.1369	-0.77018	-0.22988
-0.66637	-0.13708	-0.77067	-0.23025
-0.66689	-0.13705	-0.77117	-0.23067
-0.66739	-0.13694	-0.77167	-0.23114
-0.66787	-0.13699	-0.77217	-0.23125
-0.66836	-0.13726	-0.77266	-0.23142
-0.66887	-0.13765	-0.77316	-0.23144
-0.66937	-0.13795	-0.77366	-0.2316
-0.66986	-0.13807	-0.77416	-0.23195
-0.67033	-0.13821	-0.77466	-0.23249
-0.67083	-0.13852	-0.77516	-0.23313
-0.67135	-0.1388	-0.77565	-0.23372
-0.67187	-0.13889	-0.77615	-0.23402
-0.67236	-0.13889	-0.77665	-0.23433
-0.67284	-0.13902	-0.77714	-0.23437
-0.67333	-0.13943	-0.77764	-0.23451
-0.67381	-0.13997	-0.77814	-0.23474
-0.6743	-0.14037	-0.77864	-0.23515
-0.67476	-0.14056	-0.77914	-0.23572
-0.67523	-0.14075	-0.77964	-0.23635
-0.67573	-0.14102	-0.78014	-0.23665
-0.67626	-0.14128	-0.78064	-0.23688
-0.67679	-0.14138	-0.78113	-0.23697
-0.67729	-0.14134	-0.78163	-0.23727
-0.67779	-0.14138	-0.78213	-0.23779
-0.67831	-0.14165	-0.78263	-0.23841
-0.67882	-0.14208	-0.78313	-0.23894
-0.67932	-0.14242	-0.78362	-0.23936
-0.6798	-0.14253	-0.78412	-0.23967
-0.68029	-0.14259	-0.78462	-0.23995
-0.68083	-0.14278	-0.78512	-0.24023
-0.68135	-0.14291	-0.78562	-0.24059
-0.68186	-0.14284	-0.78612	-0.24096
-0.68235	-0.14268	-0.78661	-0.24136
-0.68284	-0.14268	-0.78711	-0.24175
-0.68334	-0.14302	-0.78761	-0.24217
-0.68383	-0.14352	-0.78811	-0.24253
-0.68431	-0.14388	-0.78861	-0.24284
-0.6848	-0.14407	-0.78911	-0.2431
-0.68531	-0.14428	-0.7896	-0.24341
-0.68583	-0.14461	-0.7901	-0.24371
-0.68635	-0.14482	-0.7906	-0.24393
-0.68685	-0.14476	-0.7911	-0.24413
-0.68735	-0.1446	-0.7916	-0.24443
-0.68785	-0.14462	-0.79209	-0.24486
-0.68835	-0.1449	-0.79259	-0.24536
-0.68887	-0.14527	-0.79309	-0.24582
-0.68937	-0.14547	-0.79359	-0.24607
-0.68985	-0.14555	-0.79409	-0.24635
-0.69034	-0.14573	-0.79459	-0.24636
-0.69086	-0.14605	-0.79508	-0.24647
-0.69137	-0.14626	-0.79558	-0.24668
-0.69186	-0.14624	-0.79608	-0.24702
-0.69234	-0.14624	-0.79658	-0.24739
-0.69283	-0.14651	-0.79708	-0.24778
-0.69333	-0.14702	-0.79757	-0.24809
-0.69382	-0.14752	-0.79807	-0.24848
-0.6943	-0.14784	-0.79857	-0.24857
-0.69478	-0.14805	-0.79907	-0.24879
-0.6953	-0.14839	-0.79957	-0.249
-0.69583	-0.14879	-0.80007	-0.24937
-0.69635	-0.149	-0.80057	-0.24989
-0.69685	-0.14899	-0.80106	-0.25046
-0.69735	-0.14903	-0.80156	-0.25089
-0.69785	-0.14935	-0.80206	-0.25138
-0.69836	-0.14987	-0.80256	-0.25133
-0.69886	-0.15035	-0.80306	-0.2515
-0.69934	-0.15066	-0.80356	-0.25169
-0.69985	-0.15089	-0.80406	-0.25213
-0.70037	-0.1512	-0.80456	-0.25267
-0.70088	-0.15151	-0.80505	-0.25326
-0.70138	-0.15161	-0.80555	-0.25342
-0.70188	-0.15146	-0.80605	-0.25367
-0.70236	-0.15137	-0.80655	-0.25365
-0.70287	-0.15155	-0.80704	-0.2538
-0.70337	-0.15191	-0.80754	-0.25414
-0.70386	-0.15221	-0.80804	-0.25466
-0.70434	-0.1523	-0.80854	-0.25499
-0.70482	-0.15236	-0.80904	-0.25539
-0.70534	-0.15258	-0.80954	-0.25556
-0.70585	-0.15281	-0.81003	-0.25587
-0.70636	-0.15287	-0.81053	-0.25611
-0.70686	-0.15272	-0.81103	-0.25645
-0.70737	-0.15259	-0.81153	-0.25676
-0.70787	-0.15268	-0.81203	-0.25718
-0.70836	-0.153	-0.81253	-0.25735
-0.70884	-0.15331	-0.81303	-0.25757
-0.70933	-0.15342	-0.81352	-0.25795
-0.70983	-0.15347	-0.81402	-0.25852
-0.71036	-0.15367	-0.81452	-0.25891
-0.71087	-0.1539	-0.81502	-0.25927
-0.71136	-0.15398	-0.81551	-0.25945
-0.71183	-0.15385	-0.81601	-0.25969
-0.71232	-0.15377	-0.81651	-0.26003
-0.71283	-0.15398	-0.81701	-0.26048
-0.71332	-0.15444	-0.8175	-0.26103
-0.71379	-0.15487	-0.818	-0.26169
-0.71425	-0.15507	-0.8185	-0.26218
-0.71473	-0.1552	-0.819	-0.26246
-0.71524	-0.15542	-0.8195	-0.26255
-0.71575	-0.15569	-0.82	-0.26269
-0.71625	-0.15582	-0.8205	-0.26286
-0.71676	-0.1557	-0.82099	-0.26307
-0.71726	-0.15561	-0.82149	-0.26337
-0.71777	-0.15578	-0.82199	-0.26392
-0.71828	-0.15613	-0.82249	-0.26456
-0.71876	-0.15645	-0.82299	-0.26508
-0.71925	-0.15656	-0.82349	-0.26543
-0.71977	-0.15658	-0.82398	-0.26578
-0.72029	-0.15672	-0.82448	-0.26617
-0.7208	-0.1569	-0.82498	-0.2666
-0.72128	-0.15693	-0.82548	-0.26709
-0.72177	-0.15679	-0.82597	-0.26766
-0.72227	-0.15676	-0.82647	-0.26821
-0.72278	-0.15704	-0.82697	-0.26854
-0.72327	-0.15751	-0.82747	-0.26882
-0.72375	-0.1579	-0.82797	-0.26901
-0.72425	-0.15807	-0.82847	-0.26928
-0.72477	-0.15823	-0.82897	-0.26949
-0.72529	-0.1585	-0.82946	-0.26976
-0.72579	-0.15871	-0.82996	-0.27007
-0.72628	-0.15873	-0.83046	-0.27048
-0.72679	-0.15862	-0.83096	-0.27062
-0.7273	-0.15867	-0.83146	-0.27086
-0.7278	-0.159	-0.83195	-0.27084
-0.72828	-0.15945	-0.83245	-0.271
-0.72877	-0.1598	-0.83295	-0.27124
-0.72927	-0.16002	-0.83345	-0.27164
-0.7298	-0.16026	-0.83394	-0.27211
-0.73031	-0.16064	-0.83444	-0.27265
-0.73079	-0.16104	-0.83494	-0.27304
-0.73127	-0.16126	-0.83544	-0.27352
-0.73177	-0.16131	-0.83594	-0.27366
-0.73226	-0.16148	-0.83644	-0.27398
-0.73274	-0.16192	-0.83694	-0.27423
-0.73322	-0.16249	-0.83743	-0.27465
-0.7337	-0.16297	-0.83793	-0.27511
-0.73421	-0.16327	-0.83843	-0.27571
-0.73476	-0.16352	-0.83893	-0.27601
-0.73527	-0.16387	-0.83943	-0.27639
-0.73576	-0.16418	-0.83993	-0.27677
-0.73625	-0.16426	-0.84042	-0.27732
-0.73677	-0.16416	-0.84093	-0.27749
-0.73729	-0.16417	-0.84142	-0.2778
-0.73779	-0.16444	-0.84192	-0.27792
-0.73827	-0.16487	-0.84242	-0.27822
-0.73875	-0.16518	-0.84292	-0.27859
-0.73926	-0.16534	-0.84342	-0.27908
-0.73979	-0.16552	-0.84391	-0.27945
-0.74029	-0.16584	-0.84441	-0.27991
-0.74078	-0.16621	-0.84491	-0.28005
-0.74127	-0.16639	-0.84541	-0.28031
-0.74177	-0.16642	-0.84591	-0.28058
-0.74227	-0.16658	-0.84641	-0.281
-0.74276	-0.16702	-0.8469	-0.28149
-0.74324	-0.16764	-0.8474	-0.282
-0.74372	-0.16818	-0.8479	-0.28251
-0.74423	-0.16848	-0.8484	-0.28303
-0.74475	-0.16873	-0.8489	-0.28331
-0.74525	-0.16909	-0.8494	-0.28363
-0.74575	-0.16942	-0.84989	-0.28382
-0.74625	-0.16948	-0.85039	-0.28411
-0.74676	-0.16935	-0.85089	-0.28445
-0.74726	-0.16932	-0.85139	-0.28489
-0.74774	-0.16959	-0.85188	-0.28545
-0.74822	-0.17003	-0.85238	-0.28606
-0.74871	-0.17037	-0.85289	-0.28635
-0.74922	-0.17051	-0.85338	-0.2866
-0.74974	-0.17061	-0.85388	-0.28673
-0.75023	-0.17087	-0.85438	-0.28703
-0.7507	-0.17116	-0.85487	-0.28737
-0.75119	-0.17122	-0.85537	-0.28768
-0.7517	-0.17113	-0.85587	-0.28788
-0.75219	-0.17123	-0.85637	-0.28816
-0.75266	-0.17163	-0.85687	-0.2885
-0.75313	-0.17215	-0.85737	-0.28887
-0.75361	-0.17263	-0.85786	-0.28926
-0.75411	-0.1729	-0.85836	-0.28968
-0.75463	-0.17311	-0.85886	-0.29
-0.75514	-0.17347	-0.85936	-0.29026
-0.75563	-0.1738	-0.85986	-0.2906
-0.75614	-0.17392	-0.86036	-0.29102
-0.75666	-0.1739	-0.86085	-0.29138
-0.75717	-0.17403	-0.86135	-0.29148
-0.75765	-0.17449	-0.86185	-0.29156
-0.75814	-0.1751	-0.86235	-0.29187
-0.75865	-0.17552	-0.86285	-0.29233
-0.75918	-0.17566	-0.86335	-0.29249
-0.75968	-0.17577	-0.86384	-0.29264
-0.76017	-0.17602	-0.86434	-0.29276
-0.76067	-0.17623	-0.86484	-0.29303
-0.76118	-0.17617	-0.86534	-0.29342
-0.76169	-0.17602	-0.86584	-0.29386
-0.76217	-0.17614	-0.86633	-0.29427
-0.76265	-0.17659	-0.86683	-0.29474
-0.76313	-0.17722	-0.86733	-0.29506
-0.76365	-0.1777	-0.86783	-0.29545
-0.76418	-0.17791	-0.86833	-0.29597
-0.76468	-0.17808	-0.86883	-0.29662
-0.76518	-0.17841	-0.86932	-0.29692
-0.76567	-0.17866	-0.86982	-0.29728
-0.76617	-0.17862	-0.87032	-0.29775
-0.76668	-0.17846	-0.87082	-0.29842
-0.76718	-0.17851	-0.87132	-0.29879
-0.76768	-0.17885	-0.87182	-0.29924
-0.76817	-0.17929	-0.87231	-0.29959
-0.76868	-0.17958	-0.87281	-0.3001
-0.7692	-0.17965	-0.87331	-0.30074
-0.76969	-0.17972	-0.87381	-0.30149
-0.77018	-0.17996	-0.8743	-0.3022
-0.77067	-0.1802	-0.8748	-0.30296
-0.77118	-0.18017	-0.8753	-0.30295
-0.77167	-0.18002	-0.8758	-0.30316
-0.77213	-0.18011	-0.8763	-0.30313
-0.77261	-0.18058	-0.8768	-0.30333
-0.77312	-0.18119	-0.8773	-0.30352
-0.77365	-0.18157	-0.8778	-0.30389
-0.77417	-0.18175	-0.87829	-0.30416
-0.77467	-0.18197	-0.87879	-0.30459
-0.77517	-0.18228	-0.87929	-0.30479
-0.77569	-0.18244	-0.87979	-0.30514
-0.7762	-0.18232	-0.88029	-0.3052
-0.77669	-0.18211	-0.88079	-0.30543
-0.77719	-0.18217	-0.88129	-0.30537
-0.77767	-0.18254	-0.88178	-0.30553
-0.77819	-0.18297	-0.88228	-0.3057
-0.77871	-0.18317	-0.88278	-0.30607
-0.77922	-0.1832	-0.88328	-0.30642
-0.7797	-0.18333	-0.88377	-0.30685
-0.78017	-0.18353	-0.88427	-0.307
-0.78068	-0.18356	-0.88477	-0.30724
-0.78119	-0.18335	-0.88527	-0.3074
-0.78168	-0.18314	-0.88577	-0.30769
-0.78215	-0.18327	-0.88627	-0.30815
-0.78263	-0.18373	-0.88677	-0.30872
-0.78315	-0.18421	-0.88727	-0.30925
-0.78368	-0.18442	-0.88776	-0.30973
-0.78419	-0.18446	-0.88826	-0.31018
-0.78468	-0.1846	-0.88876	-0.31062
-0.78517	-0.18481	-0.88926	-0.31093
-0.78568	-0.18489	-0.88976	-0.31125
-0.78619	-0.18473	-0.89025	-0.31177
-0.78667	-0.18458	-0.89075	-0.31254
-0.78714	-0.18474	-0.89125	-0.31324
-0.78764	-0.18523	-0.89175	-0.31359
-0.78816	-0.18573	-0.89224	-0.31375
-0.78867	-0.18595	-0.89274	-0.3139
-0.78916	-0.18602	-0.89324	-0.31416
-0.78963	-0.18618	-0.89374	-0.31458
-0.79012	-0.18642	-0.89423	-0.31515
-0.79063	-0.18646	-0.89473	-0.31588
-0.79112	-0.18621	-0.89523	-0.31654
-0.7916	-0.18601	-0.89573	-0.31683
-0.79207	-0.18613	-0.89623	-0.31705
-0.79253	-0.18649	-0.89672	-0.31716
-0.79303	-0.18683	-0.89722	-0.31737
-0.79354	-0.1869	-0.89772	-0.31762
-0.79405	-0.18682	-0.89822	-0.31792
-0.79455	-0.18684	-0.89871	-0.31834
-0.79506	-0.18697	-0.8992	-0.31884
-0.79558	-0.18696	-0.89969	-0.31921
-0.79608	-0.18668	-0.90018	-0.31959
-0.79657	-0.18642	-0.90068	-0.31969
-0.79705	-0.18652	-0.90117	-0.31991
-0.79756	-0.18694	-0.90167	-0.31999
-0.79809	-0.18732	-0.90216	-0.32021
-0.79861	-0.18742	-0.90264	-0.32063
-0.7991	-0.18737	-0.90311	-0.32121
-0.79958	-0.18748	-0.90357	-0.32161
-0.80008	-0.18776	-0.90406	-0.32206
-0.80058	-0.18791	-0.90456	-0.3222
-0.80107	-0.18787	-0.90506	-0.32247
-0.80154	-0.1879	-0.90555	-0.32278
-0.80203	-0.1883	-0.90603	-0.32325
-0.80254	-0.18905	-0.9065	-0.32362
-0.80306	-0.18984	-0.90699	-0.3241
-0.80357	-0.19034	-0.90749	-0.32438
-0.80407	-0.19062	-0.90798	-0.32479
-0.80457	-0.19102	-0.90845	-0.32526
-0.80509	-0.19152	-0.90893	-0.32587
-0.80559	-0.19186	-0.90943	-0.32615
-0.80607	-0.19194	-0.90994	-0.32655
-0.80655	-0.19198	-0.91047	-0.32667
-0.80705	-0.19232	-0.91099	-0.32701
-0.80756	-0.19295	-0.91148	-0.32731
-0.80808	-0.19354	-0.91197	-0.32778
-0.80858	-0.19384	-0.91246	-0.32807
-0.80906	-0.19397	-0.91297	-0.32849
-0.80955	-0.19419	-0.91349	-0.32866
-0.81006	-0.19454	-0.91399	-0.32898
-0.81054	-0.1948	-0.91448	-0.32919
-0.811	-0.19478	-0.91498	-0.32959
-0.81147	-0.19472	-0.91549	-0.32981
-0.81197	-0.19505	-0.91598	-0.33014
-0.8125	-0.19574	-0.91646	-0.33049
-0.81303	-0.19644	-0.91696	-0.33098
-0.81354	-0.19691	-0.91747	-0.33105
-0.81404	-0.19716	-0.91799	-0.33125
-0.81454	-0.1975	-0.91851	-0.33133
-0.81505	-0.19798	-0.91902	-0.33161
-0.81555	-0.1983	-0.91948	-0.3321
-0.81604	-0.19833	-0.91993	-0.33266
-0.81652	-0.19833	-0.92042	-0.3331
-0.81702	-0.19865	-0.92092	-0.33351
-0.81754	-0.19929	-0.92142	-0.33388
-0.81806	-0.19993	-0.9219	-0.33434
-0.81856	-0.20023	-0.92237	-0.33489
-0.81905	-0.20029	-0.92283	-0.33551
-0.81955	-0.20042	-0.92335	-0.33596
-0.82005	-0.20067	-0.92388	-0.33619
-0.82052	-0.20078	-0.9244	-0.33637
-0.82099	-0.2006	-0.92489	-0.33688
-0.82148	-0.20041	-0.92533	-0.33765
-0.82199	-0.20061	-0.92578	-0.3383
-0.8225	-0.20123	-0.92632	-0.33865
-0.82302	-0.20189	-0.92689	-0.33869
-0.82351	-0.20229	-0.92745	-0.33872
-0.824	-0.20254	-0.92799	-0.33879
-0.82451	-0.20291	-0.92847	-0.33905
-0.82501	-0.20334	-0.92893	-0.33958
-0.8255	-0.20355	-0.92941	-0.3401
-0.82598	-0.20351	-0.92992	-0.34045
-0.82647	-0.2035	-0.93042	-0.34073
-0.82699	-0.20385	-0.93091	-0.34098
-0.82749	-0.20446	-0.93143	-0.34127
-0.82798	-0.2049	-0.93195	-0.3413
-0.82847	-0.20497	-0.93246	-0.3414
-0.82896	-0.2049	-0.93295	-0.34171
-0.82945	-0.205	-0.93341	-0.34227
-0.82994	-0.20511	-0.93387	-0.34274
-0.83042	-0.20494	-0.93437	-0.34317
-0.8309	-0.20461	-0.93491	-0.34321
-0.83138	-0.20453	-0.93543	-0.34336
-0.83188	-0.2049	-0.93594	-0.34361
-0.83239	-0.20555	-0.93641	-0.34401
-0.83291	-0.20604	-0.93686	-0.34458
-0.83341	-0.20621	-0.93732	-0.34527
-0.83392	-0.20637	-0.93778	-0.34567
-0.83443	-0.2067	-0.9383	-0.34612
-0.83493	-0.20694	-0.93886	-0.34613
-0.83542	-0.20682	-0.9394	-0.34636
-0.83591	-0.20653	-0.93992	-0.34645
-0.83643	-0.20649	-0.94041	-0.34679
-0.83694	-0.20689	-0.94089	-0.34709
-0.83745	-0.20747	-0.94138	-0.34759
-0.83796	-0.20784	-0.94185	-0.34801
-0.83845	-0.20793	-0.94232	-0.34855
-0.83895	-0.20804	-0.94279	-0.3491
-0.83946	-0.20834	-0.94327	-0.34975
-0.83995	-0.20861	-0.94376	-0.35009
-0.84042	-0.20857	-0.94427	-0.35056
-0.84091	-0.20839	-0.94482	-0.35071
-0.84143	-0.20848	-0.94535	-0.35106
-0.84195	-0.209	-0.94585	-0.35129
-0.84246	-0.20971	-0.94634	-0.35172
-0.84296	-0.21027	-0.94683	-0.35206
-0.84347	-0.21052	-0.94733	-0.35257
-0.84398	-0.21073	-0.94783	-0.35278
-0.84448	-0.21108	-0.94833	-0.35314
-0.84496	-0.21131	-0.94883	-0.3534
-0.84545	-0.21117	-0.94932	-0.35387
-0.84595	-0.21083	-0.94983	-0.3541
-0.84646	-0.21072	-0.95034	-0.35442
-0.84698	-0.211	-0.95082	-0.3548
-0.84747	-0.21145	-0.9513	-0.3553
-0.84796	-0.21172	-0.95182	-0.35539
-0.84845	-0.21173	-0.95235	-0.35553
-0.84896	-0.21176	-0.95288	-0.35559
-0.84946	-0.212	-0.95338	-0.35587
-0.84993	-0.21224	-0.95382	-0.35645
-0.8504	-0.21221	-0.95426	-0.35725
-0.85091	-0.2121	-0.9547	-0.35803
-0.85144	-0.21225	-0.95517	-0.35859
-0.85197	-0.21275	-0.95574	-0.35878
-0.85247	-0.21345	-0.95631	-0.35888
-0.85297	-0.214	-0.95683	-0.35897
-0.85349	-0.21423	-0.95733	-0.35937
-0.854	-0.2144	-0.9578	-0.35993
-0.8545	-0.2147	-0.95828	-0.36038
-0.85499	-0.21495	-0.95877	-0.36073
-0.85547	-0.21489	-0.95925	-0.36128
-0.85598	-0.21464	-0.95971	-0.36199
-0.8565	-0.21458	-0.96018	-0.36248
-0.85701	-0.21489	-0.96072	-0.36264
-0.8575	-0.21533	-0.96129	-0.3627
-0.858	-0.21558	-0.96182	-0.36279
-0.8585	-0.21556	-0.9623	-0.36331
-0.859	-0.21552	-0.96272	-0.36415
-0.85949	-0.21566	-0.96313	-0.36492
-0.85997	-0.21582	-0.96367	-0.3654
-0.86045	-0.21575	-0.96424	-0.36549
-0.86096	-0.21561	-0.96479	-0.36552
-0.86148	-0.21576	-0.96531	-0.36574
-0.86198	-0.21629	-0.96582	-0.36608
-0.86248	-0.21696	-0.96631	-0.36628
-0.86299	-0.21747	-0.96681	-0.36652
-0.8635	-0.21775	-0.9673	-0.36685
-0.86401	-0.21797	-0.96779	-0.3673
-0.86449	-0.21833	-0.96825	-0.36778
-0.86497	-0.21862	-0.96873	-0.36827
-0.86545	-0.21856	-0.96922	-0.36857
-0.86597	-0.21832	-0.96973	-0.36898
-0.86649	-0.2183	-0.97025	-0.36922
-0.86698	-0.21865	-0.97074	-0.36959
-0.86746	-0.21912	-0.9712	-0.37021
-0.86795	-0.21931	-0.97165	-0.37103
-0.86846	-0.21927	-0.9721	-0.37148
-0.86895	-0.21932	-0.97262	-0.37191
-0.86942	-0.21957	-0.97322	-0.37185
-0.8699	-0.21973	-0.97377	-0.37206
-0.87037	-0.21954	-0.97428	-0.37234
-0.87086	-0.21923	-0.97474	-0.37289
-0.87136	-0.21921	-0.97517	-0.3735
-0.87187	-0.21963	-0.97564	-0.37421
-0.87237	-0.2202	-0.97619	-0.37417
-0.87289	-0.22051	-0.97674	-0.37439
-0.87341	-0.22056	-0.9773	-0.37435
-0.87392	-0.2207	-0.97781	-0.37455
-0.8744	-0.22108	-0.97828	-0.37478
-0.87488	-0.22137	-0.97876	-0.3753
-0.87539	-0.22138	-0.97926	-0.37553
-0.87592	-0.22129	-0.97975	-0.37593
-0.87643	-0.22144	-0.98022	-0.37633
-0.87692	-0.22199	-0.9807	-0.37692
-0.87741	-0.22272	-0.98118	-0.37722
-0.87792	-0.22322	-0.98168	-0.37769
-0.87843	-0.22344	-0.98221	-0.37784
-0.87892	-0.22371	-0.98272	-0.37819
-0.87939	-0.2242	-0.98319	-0.37864
-0.87987	-0.22464	-0.98366	-0.37924
-0.88038	-0.22479	-0.98414	-0.37964
-0.88091	-0.22483	-0.98464	-0.38013
-0.88142	-0.22512	-0.98517	-0.38029
-0.88191	-0.22576	-0.98568	-0.38064
-0.88241	-0.2265	-0.9862	-0.38079
-0.88292	-0.22698	-0.98671	-0.38115
-0.88343	-0.22712	-0.98721	-0.38123
-0.88393	-0.22724	-0.98772	-0.38153
-0.88441	-0.22752	-0.98824	-0.38166
-0.88489	-0.22771	-0.98874	-0.38198
-0.88541	-0.22759	-0.98919	-0.38247
-0.88593	-0.2273	-0.98964	-0.38318
-0.88643	-0.22728	-0.99013	-0.38357
-0.88692	-0.2277	-0.99064	-0.38395
-0.8874	-0.22833	-0.99117	-0.38408
-0.88791	-0.22874	-0.99169	-0.38436
-0.88841	-0.22888	-0.99218	-0.38476
-0.88888	-0.22906	-0.99266	-0.38523
-0.88935	-0.22939	-0.99311	-0.38577
-0.88984	-0.22958	-0.99358	-0.3864
-0.89037	-0.22947	-0.9941	-0.38687
-0.8909	-0.22932	-0.99463	-0.38715
-0.8914	-0.2295	-0.99512	-0.38744
-0.89191	-0.23005	-0.9956	-0.38806
-0.89241	-0.23071	-0.99603	-0.3889
-0.89293	-0.23114	-0.99646	-0.3897
-0.89343	-0.23138	-0.997	-0.3902
-0.89392	-0.23175	-0.99758	-0.39034
-0.8944	-0.23225	-0.99814	-0.39039
-0.8949	-0.23263	-0.99868	-0.39053
-0.89542	-0.23266	-0.99916	-0.39089
-0.89593	-0.2326	-0.99962	-0.3915
-0.89642	-0.23291	-1.00011	-0.39209
-0.89691	-0.23363	-1.00061	-0.3922
-0.89741	-0.23442	-1.00115	-0.39221
-0.89791	-0.23494	-1.00172	-0.39216
-0.8984	-0.23519	-1.00225	-0.39224
-0.89889	-0.23549	-1.00276	-0.39233
-0.89937	-0.23594	-1.00324	-0.39252
-0.89987	-0.23628	-1.00369	-0.3929
-0.90039	-0.23626	-1.00417	-0.3935
-0.9009	-0.23613	-1.00468	-0.39359
-0.90141	-0.23635	-1.00518	-0.39387
-0.90189	-0.23696	-1.00568	-0.39408
-0.90239	-0.23765	-1.00617	-0.39457
-0.9029	-0.23802	-1.00665	-0.39482
-0.9034	-0.23811	-1.00714	-0.39527
-0.90387	-0.23829	-1.00763	-0.39554
-0.90435	-0.23863	-1.00812	-0.39604
-0.90486	-0.2388	-1.00861	-0.39625
-0.90538	-0.23857	-1.00911	-0.39667
-0.90588	-0.23829	-1.00962	-0.39687
-0.90636	-0.23843	-1.01012	-0.39731
-0.90684	-0.239	-1.0106	-0.39782
-0.90734	-0.23958	-1.01106	-0.39845
-0.90784	-0.23985	-1.01148	-0.39913
-0.90832	-0.23997	-1.01195	-0.3999
-0.90878	-0.24028	-1.01249	-0.40014
-0.90925	-0.24073	-1.01303	-0.40052
-0.90975	-0.24097	-1.01356	-0.40077
-0.91027	-0.24082	-1.01406	-0.40127
-0.91078	-0.24068	-1.01452	-0.40174
-0.91128	-0.24096	-1.015	-0.40236
-0.91178	-0.24157	-1.01551	-0.40266
-0.9123	-0.24213	-1.01602	-0.40312
-0.91281	-0.24234	-1.01655	-0.40333
-0.9133	-0.24235	-1.01705	-0.40378
-0.91379	-0.24251	-1.01755	-0.40408
-0.91429	-0.24279	-1.01805	-0.40459
-0.91481	-0.24276	-1.01856	-0.40476
-0.91533	-0.24233	-1.01907	-0.40513
-0.91583	-0.24196	-1.01959	-0.40516
-0.91632	-0.24207	-1.02011	-0.40548
-0.91682	-0.24259	-1.02064	-0.40534
-0.91733	-0.2431	-1.02117	-0.40555
-0.91782	-0.24332	-1.02168	-0.40557
-0.91831	-0.24347	-1.02217	-0.40579
-0.91879	-0.24387	-1.0226	-0.40647
-0.91929	-0.24441	-1.02302	-0.40733
-0.91981	-0.24468	-1.02346	-0.40794
-0.92032	-0.24455	-1.02395	-0.40846
-0.92082	-0.24447	-1.02453	-0.40835
-0.92134	-0.24481	-1.0251	-0.40855
-0.92185	-0.2455	-1.02562	-0.40865
-0.92234	-0.24614	-1.02611	-0.40906
-0.92283	-0.24643	-1.02655	-0.40964
-0.92331	-0.24661	-1.027	-0.4102
-0.9238	-0.24704	-1.02753	-0.41045
-0.92432	-0.24756	-1.02806	-0.41069
-0.92483	-0.24774	-1.02856	-0.41098
-0.92533	-0.24757	-1.02905	-0.41135
-0.92583	-0.24751	-1.02953	-0.41179
-0.92632	-0.24789	-1.03	-0.41231
-0.92681	-0.24859	-1.03051	-0.41273
-0.92731	-0.24918	-1.03101	-0.41301
-0.92779	-0.24942	-1.03151	-0.41328
-0.92826	-0.24963	-1.03199	-0.41378
-0.92875	-0.25015	-1.03248	-0.41434
-0.92927	-0.25072	-1.03296	-0.4148
-0.92981	-0.25097	-1.03346	-0.41518
-0.93031	-0.25095	-1.03394	-0.41572
-0.93081	-0.25108	-1.03442	-0.41633
-0.93132	-0.25166	-1.03489	-0.41694
-0.93184	-0.2525	-1.03536	-0.41757
-0.93234	-0.25309	-1.0358	-0.41836
-0.93284	-0.25324	-1.0363	-0.41912
-0.93332	-0.25335	-1.03685	-0.41922
-0.93382	-0.2537	-1.03745	-0.41912
-0.93435	-0.25399	-1.03806	-0.41903
-0.93486	-0.25388	-1.03861	-0.41903
-0.93535	-0.25348	-1.03915	-0.419
-0.93584	-0.25321	-1.03963	-0.41902
-0.93633	-0.25343	-1.04008	-0.41952
-0.93684	-0.25394	-1.04054	-0.42021
-0.93732	-0.25426	-1.04098	-0.4207
-0.9378	-0.25429	-1.04147	-0.42124
-0.93828	-0.25435	-1.04197	-0.42135
-0.93879	-0.25472	-1.04249	-0.42172
-0.93932	-0.25511	-1.04304	-0.4217
-0.93983	-0.25509	-1.04354	-0.42199
-0.94032	-0.25475	-1.04399	-0.42247
-0.94082	-0.25457	-1.04446	-0.4232
-0.94133	-0.25482	-1.04491	-0.42355
-0.94183	-0.25535	-1.04541	-0.42407
-0.94232	-0.2557	-1.04597	-0.42409
-0.9428	-0.2557	-1.0465	-0.42441
-0.94328	-0.25571	-1.04698	-0.42474
-0.94379	-0.25608	-1.04745	-0.42534
-0.94431	-0.25653	-1.04788	-0.42595
-0.94482	-0.25663	-1.04836	-0.42669
-0.94531	-0.25645	-1.04887	-0.42689
-0.9458	-0.25645	-1.0494	-0.42728
-0.9463	-0.25696	-1.04996	-0.42726
-0.94679	-0.25774	-1.05049	-0.4276
-0.94727	-0.25827	-1.05098	-0.42789
-0.94774	-0.25845	-1.05145	-0.42842
-0.9482	-0.25863	-1.05188	-0.42905
-0.94869	-0.25907	-1.05234	-0.42984
-0.9492	-0.25957	-1.05287	-0.42994
-0.94971	-0.25972	-1.05341	-0.43021
-0.9502	-0.2596	-1.05397	-0.43024
-0.9507	-0.25965	-1.05449	-0.43055
-0.95122	-0.26016	-1.05496	-0.43093
-0.95173	-0.26091	-1.05542	-0.43152
-0.95222	-0.26141	-1.05592	-0.43174
-0.9527	-0.26151	-1.05643	-0.43215
-0.95321	-0.2615	-1.05697	-0.43216
-0.95373	-0.26175	-1.05748	-0.43241
-0.95425	-0.26209	-1.05795	-0.43282
-0.95475	-0.26211	-1.05842	-0.43348
-0.95524	-0.26185	-1.05889	-0.43386
-0.95573	-0.26185	-1.05939	-0.43429
-0.95623	-0.26235	-1.05991	-0.43459
-0.95673	-0.2631	-1.0604	-0.43504
-0.95722	-0.26368	-1.06088	-0.43544
-0.95769	-0.2639	-1.06138	-0.43589
-0.9582	-0.2641	-1.06188	-0.43624
-0.95872	-0.26459	-1.06237	-0.43672
-0.95923	-0.26511	-1.06286	-0.43715
-0.95973	-0.26518	-1.06336	-0.43753
-0.96022	-0.26492	-1.06388	-0.43778
-0.96073	-0.26491	-1.06439	-0.43814
-0.96125	-0.26535	-1.06488	-0.43858
-0.96174	-0.26599	-1.06537	-0.439
-0.96222	-0.26635	-1.06588	-0.4393
-0.9627	-0.26637	-1.06639	-0.43962
-0.9632	-0.26645	-1.0669	-0.43988
-0.96373	-0.2668	-1.06742	-0.43997
-0.96423	-0.26708	-1.06794	-0.44
-0.96471	-0.26693	-1.06846	-0.44014
-0.9652	-0.26653	-1.06896	-0.44042
-0.96571	-0.2664	-1.06946	-0.44072
-0.9662	-0.26675	-1.06994	-0.44098
-0.96668	-0.26729	-1.07042	-0.44139
-0.96715	-0.26761	-1.0709	-0.44188
-0.96763	-0.26765	-1.07139	-0.44223
-0.96815	-0.26783	-1.07189	-0.44256
-0.96868	-0.26829	-1.07239	-0.4428
-0.96919	-0.26864	-1.07289	-0.44317
-0.9697	-0.26859	-1.07338	-0.44359
-0.9702	-0.26838	-1.07384	-0.4441
-0.97071	-0.26854	-1.07427	-0.44485
-0.97122	-0.26917	-1.07473	-0.4457
-0.97171	-0.26999	-1.07521	-0.44625
-0.97219	-0.27056	-1.07571	-0.44681
-0.97269	-0.2708	-1.07623	-0.44732
-0.97322	-0.27113	-1.07673	-0.448
-0.97373	-0.27165	-1.07722	-0.44849
-0.97423	-0.27197	-1.07771	-0.44909
-0.97473	-0.27183	-1.07822	-0.44948
-0.97522	-0.27155	-1.07874	-0.45008
-0.97572	-0.27166	-1.07927	-0.45025
-0.9762	-0.27228	-1.07979	-0.45066
-0.97667	-0.27305	-1.08032	-0.45084
-0.97716	-0.27351	-1.08083	-0.45133
-0.97766	-0.27373	-1.08133	-0.45139
-0.97817	-0.27416	-1.08185	-0.45176
-0.97868	-0.27479	-1.08239	-0.45159
-0.97918	-0.27518	-1.08291	-0.45194
-0.97968	-0.27513	-1.08343	-0.45175
-0.98018	-0.27502	-1.08394	-0.45206
-0.98068	-0.27532	-1.08443	-0.45213
-0.98117	-0.27606	-1.08492	-0.45261
-0.98165	-0.27683	-1.0854	-0.45263
-0.98213	-0.27724	-1.0859	-0.45301
-0.98263	-0.27745	-1.08643	-0.45287
-0.98315	-0.2779	-1.08694	-0.45321
-0.98365	-0.27852	-1.08743	-0.4531
-0.98414	-0.27883	-1.08793	-0.4535
-0.98463	-0.27871	-1.08843	-0.45354
-0.98512	-0.27861	-1.08892	-0.45395
-0.98561	-0.27899	-1.08938	-0.45433
-0.98609	-0.27982	-1.08985	-0.45497
-0.98657	-0.28062	-1.09032	-0.45525
-0.98704	-0.28101	-1.09081	-0.45575
-0.98754	-0.28128	-1.09134	-0.45582
-0.98805	-0.28183	-1.09186	-0.45615
-0.98857	-0.28252	-1.0923	-0.45668
-0.98908	-0.28289	-1.09273	-0.45762
-0.98959	-0.28284	-1.09313	-0.45854
-0.9901	-0.28285	-1.09358	-0.45933
-0.99061	-0.28338	-1.09414	-0.45973
-0.99111	-0.28427	-1.09469	-0.46013
[truncated: 604 more rows]

## Sheet: Fig.4c
Fig. 4c
E / V	Yield	y(Er)	FE	y(Er)
-0.8	62.6	0.5	72.4	2
-0.9	72.8	0.5	84	1.5
-1	76.4	0.3	91	1.7
-1.1	93	0.5	95	2
-1.2	84	1	81	1.384
		1

## Sheet: Fig.4d
Fig. 4d
E / V	Yield of aniline			Mean	Standard	Yield of phenol			Mean	Standard	Yield of azobenzene			Mean	Standard
-0.4	18	17.52	18.6	18.04	0.54111	29.5204	27.6139	30.3774	29.1706	1.41455	0	0	0	0	0
-0.2	25	26.72	24.89	25.5367	1.02627	38.9837	24.7012	31.2309	31.6386	7.15	0	0	0	0	0
0	32	31	33.122	32.0407	1.06158	26.3736	23.7118	25.3833	25.1562	1.34535	0	0	0	0	0
0.2	44	45.1	43.2	44.1	0.95394	31.1578	26.8436	29.9428	29.3147	2.22464	0	0	0	0	0
0.4	72	73.2	71.8	72.3333	0.75719	25.0175	24.7438	25.3452	25.0355	0.30108	0	0	0	0	0
0.6	40	41.23	39.89	40.3733	0.74393	31.0375	27.5438	31.9702	30.1839	2.3334	1.06	1.2	1.95	1.40333	0.47857

## Sheet: Fig.4e
Fig. 4e
	aniline					phenol
tan				Mean	Standard				Mean	Standard
1	23	24	23.667	23.5557	0.50921	43.894	50.2787	36.5123	43.5617	6.88917
1.5	41	41.25	40.55	41.0333	0.20207	35.4435	32.9407	39.2749	35.8864	3.19021
2	72	73.2	71.72	72.3067	0.78621	25.0175	24.7438	25.3452	25.0355	0.30108
2.5	44	45.1	44.2	44.4333	0.58595	46.1822	44.5403	32.3717	41.0314	7.54431
3	27	28.12	26.8	27.3067	0.71143	51.58	47.6651	36.8912	45.3788	7.60662

[truncated: 6 more sheets: Fig.4f, Fig.5a, Fig.5b, Fig.5c, Fig.5d, Fig.6a]
